# Supplementary material for: Crystal structure of 3-[(E)-(2-hy­droxy-3-meth­oxy­benzyl­idene)amino]-1-methyl-1-phenyl­thio­urea
Source: Acta Crystallogr E Crystallogr Commun. 2016 Apr 5;72(Pt 5):608–11. doi: 10.1107/S2056989016005326 (PMC4908537; doi:10.1107/S2056989016005326)
Supplement: Supplementary file 1 [file e-72-00608-sup1.cif]

##############################################################################
#                                                                            #
# This CIF contains the data in a paper accepted for publication in          #
# Acta Crystallographica Section E. It conforms to the requirements of       #
# Notes for Authors for Acta Crystallographica Section E, and has been       #
# peer reviewed under the auspices of the IUCr Commission on Journals.       #
#                                                                            #
# Full details of the Crystallographic Information File format               #
# are given in the paper "The Crystallographic Information File (CIF):       #
# a New Standard Archive File for Crystallography" by S. R. Hall, F. H.      #
# Allen and I. D. Brown [Acta Cryst. (1991), A47, 655-685].                  #
#                                                                            #
# The current version of the core CIF dictionary is obtainable from          #
# ftp://ftp.iucr.org/pub/cif_core.dic.                                       #
#                                                                            #
# Software is freely available for graphical display of the structure(s)     #
# in this CIF. For information consult the CIF software page                 #
# http://www.iucr.org/resources/cif/software.                                #
#                                                                            #
# This file may be used for bona fide research purposes within the           #
# scientific community so long as proper attribution is given to the journal # 
# article from which it was obtained.                                        #
#                                                                            #
##############################################################################
data_I
_audit_creation_method     SHELXL-97
_database_code_depnum_ccdc_archive     'CCDC 1435114'
_chemical_name_systematic
; \
3-[(<i>E</i>)-(2-Hydroxy-3-methoxybenzylidene)amino]-1-methyl-1-\
phenylthiourea
;
_chemical_name_common     ?
_chemical_formula_moiety     'C16 H17 N3 O2 S'
_chemical_formula_sum     'C16 H17 N3 O2 S'
_chemical_formula_iupac     'C16 H17 N3 O2 S'
_chemical_formula_weight     315.39
_chemical_melting_point     ?
_symmetry_cell_setting     triclinic
_symmetry_space_group_name_H-M     'P -1'
_symmetry_space_group_name_Hall     '-P 1'
loop_
    _symmetry_equiv_pos_as_xyz
    'x, y, z'
    '-x, -y, -z'
_cell_length_a     9.6869(2)
_cell_length_b     12.6140(2)
_cell_length_c     14.7498(3)
_cell_angle_alpha     77.8390(10)
_cell_angle_beta     76.5330(9)
_cell_angle_gamma     70.8750(10)
_cell_volume     1638.19(5)
_cell_formula_units_Z     4
_cell_measurement_reflns_used     6781
_cell_measurement_theta_min     1.44
_cell_measurement_theta_max     26.51
_cell_measurement_temperature     296(2)
_exptl_crystal_description     block
_exptl_crystal_colour     colourless
_exptl_crystal_size_max     0.35
_exptl_crystal_size_mid     0.30
_exptl_crystal_size_min     0.25
_exptl_crystal_density_diffrn     1.279
_exptl_crystal_density_meas     ?
_exptl_crystal_density_method     'not measured'
_exptl_crystal_F_000     664
_exptl_absorpt_coefficient_mu     0.208
_exptl_absorpt_correction_type     multi-scan
_exptl_absorpt_process_details
;
(SADABS; Bruker, 2008)
;
_exptl_absorpt_correction_T_min     0.9309
_exptl_absorpt_correction_T_max     0.9499
_exptl_special_details     ?
_diffrn_ambient_temperature     296(2)
_diffrn_radiation_type     MoK\a
_diffrn_radiation_wavelength     0.71073
_diffrn_radiation_source     'fine-focus sealed tube'
_diffrn_radiation_monochromator     graphite
_diffrn_measurement_device_type     'Bruker APEXII CCD'
_diffrn_measurement_method     '\w & \f scans'
_diffrn_detector_area_resol_mean     ?
_diffrn_reflns_number     24246
_diffrn_reflns_av_R_equivalents     0.0255
_diffrn_reflns_av_sigmaI/netI     0.0230
_diffrn_reflns_theta_min     1.44
_diffrn_reflns_theta_max     26.51
_diffrn_reflns_theta_full     26.51
_diffrn_measured_fraction_theta_max     0.996
_diffrn_measured_fraction_theta_full     0.996
_diffrn_reflns_limit_h_min     -12
_diffrn_reflns_limit_h_max     12
_diffrn_reflns_limit_k_min     -15
_diffrn_reflns_limit_k_max     15
_diffrn_reflns_limit_l_min     -18
_diffrn_reflns_limit_l_max     18
_diffrn_standards_number     ?
_diffrn_standards_interval_count     ?
_diffrn_standards_interval_time     ?
_diffrn_standards_decay_%     ?
_refine_special_details
;
 Refinement of F^2^ against ALL reflections.  The weighted R-factor wR and
 goodness of fit S are based on F^2^, conventional R-factors R are based
 on F, with F set to zero for negative F^2^. The threshold expression of
 F^2^ > 2sigma(F^2^) is used only for calculating R-factors(gt) etc. and is
 not relevant to the choice of reflections for refinement.  R-factors based
 on F^2^ are statistically about twice as large as those based on F, and R-
 factors based on ALL data will be even larger.
;
_reflns_number_total     6781
_reflns_number_gt     5047
_reflns_threshold_expression     >2\s(I)
_refine_ls_structure_factor_coef     Fsqd
_refine_ls_matrix_type     full
_refine_ls_R_factor_all     0.0642
_refine_ls_R_factor_gt     0.0466
_refine_ls_wR_factor_gt     0.1274
_refine_ls_wR_factor_ref     0.1390
_refine_ls_goodness_of_fit_ref     1.050
_refine_ls_restrained_S_all     1.050
_refine_ls_number_reflns     6781
_refine_ls_number_parameters     417
_refine_ls_number_restraints     0
_refine_ls_hydrogen_treatment     mixed
_refine_ls_weighting_scheme     calc
_refine_ls_weighting_details
         'calc w=1/[\s^2^(Fo^2^)+(0.0643P)^2^+0.4596P] where P=(Fo^2^+2Fc^2^)/3'
_atom_sites_solution_hydrogens     geom
_atom_sites_solution_primary     direct
_atom_sites_solution_secondary     difmap
_refine_ls_shift/su_max     0.01
_refine_ls_shift/su_mean     0.001
_refine_diff_density_max     0.297
_refine_diff_density_min     -0.301
_refine_ls_extinction_method     none
_refine_ls_extinction_coef     ?
loop_
    _atom_type_symbol
    _atom_type_description
    _atom_type_scat_dispersion_real
    _atom_type_scat_dispersion_imag
    _atom_type_scat_source
    'C' 'C' 0.0033 0.0016
                         'International Tables Vol C Tables 4.2.6.8 and 6.1.1.4'
    'H' 'H' 0.0000 0.0000
                         'International Tables Vol C Tables 4.2.6.8 and 6.1.1.4'
    'N' 'N' 0.0061 0.0033
                         'International Tables Vol C Tables 4.2.6.8 and 6.1.1.4'
    'O' 'O' 0.0106 0.0060
                         'International Tables Vol C Tables 4.2.6.8 and 6.1.1.4'
    'S' 'S' 0.1246 0.1234
                         'International Tables Vol C Tables 4.2.6.8 and 6.1.1.4'
_computing_data_collection
;
APEX2 (Bruker, 2008)
;
_computing_cell_refinement
;
SAINT (Bruker, 2008)
;
_computing_data_reduction
;
SAINT (Bruker, 2008)
;
_computing_structure_solution
;
SHELXS-97 (Sheldrick, 2008)
;
_computing_structure_refinement
;
SHELXL-97 (Sheldrick, 2008)
;
_computing_molecular_graphics
;
ORTEP-3 for Windows (Farrugia, 2012) and Mercury (Macrae <i>et al.</i>,
2008)
;
_computing_publication_material
                         'SHELXL-97 (Sheldrick, 2008) and  PLATON  (Spek, 2009)'
loop_
    _atom_site_type_symbol
    _atom_site_label
    _atom_site_fract_x
    _atom_site_fract_y
    _atom_site_fract_z
    _atom_site_U_iso_or_equiv
    _atom_site_adp_type
    _atom_site_calc_flag
    _atom_site_refinement_flags
    _atom_site_occupancy
    _atom_site_symmetry_multiplicity
    _atom_site_disorder_assembly
    _atom_site_disorder_group
    C C1' 0.52668(19) 0.69280(15) 0.27874(12) 0.0439(4) Uani d . 1 1 . .
    C C2' 0.4045(2) 0.78361(16) 0.30538(13) 0.0490(4) Uani d . 1 1 . .
    C C3' 0.2620(2) 0.77780(19) 0.31481(15) 0.0601(5) Uani d . 1 1 . .
    H H3' 0.1812 0.8388 0.3322 0.072 Uiso calc R 1 1 . .
    C C4' 0.2396(2) 0.6813(2) 0.29845(17) 0.0648(6) Uani d . 1 1 . .
    H H4' 0.1434 0.6777 0.3045 0.078 Uiso calc R 1 1 . .
    C C5' 0.3575(2) 0.59107(18) 0.27348(15) 0.0573(5) Uani d . 1 1 . .
    H H5' 0.3409 0.5262 0.2636 0.069 Uiso calc R 1 1 . .
    C C6' 0.50335(19) 0.59539(15) 0.26260(13) 0.0452(4) Uani d . 1 1 . .
    C C7' 0.3237(3) 0.9658(2) 0.3546(2) 0.0872(8) Uani d . 1 1 . .
    H H7'1 0.2570 0.9977 0.3103 0.131 Uiso calc R 1 1 . .
    H H7'2 0.3639 1.0227 0.3627 0.131 Uiso calc R 1 1 . .
    H H7'3 0.2709 0.9393 0.4140 0.131 Uiso calc R 1 1 . .
    C C8' 0.6264(2) 0.49832(17) 0.23490(14) 0.0520(5) Uani d . 1 1 . .
    H H8' 0.6081 0.4347 0.2237 0.062 Uiso calc R 1 1 . .
    C C9' 1.0115(2) 0.39863(17) 0.21247(16) 0.0578(5) Uani d . 1 1 . .
    N N3' 1.11972(19) 0.31302(16) 0.17464(16) 0.0719(5) Uani d . 1 1 . .
    C C11' 1.2715(3) 0.2825(2) 0.1928(2) 0.0885(8) Uani d . 1 1 . .
    H H11A 1.3240 0.3305 0.1493 0.133 Uiso calc R 1 1 . .
    H H11B 1.3216 0.2048 0.1847 0.133 Uiso calc R 1 1 . .
    H H11C 1.2683 0.2923 0.2561 0.133 Uiso calc R 1 1 . .
    C C12' 1.0977(2) 0.25550(19) 0.1077(2) 0.0702(6) Uani d . 1 1 . .
    C C13' 1.0959(4) 0.3065(3) 0.0157(3) 0.0978(9) Uani d . 1 1 . .
    H H13' 1.1060 0.3792 -0.0019 0.117 Uiso calc R 1 1 . .
    C C14' 1.0793(4) 0.2515(4) -0.0510(3) 0.1310(14) Uani d . 1 1 . .
    H H14' 1.0777 0.2863 -0.1131 0.157 Uiso calc R 1 1 . .
    C C15' 1.0655(5) 0.1448(5) -0.0232(5) 0.162(2) Uani d . 1 1 . .
    H H15' 1.0570 0.1057 -0.0675 0.194 Uiso calc R 1 1 . .
    C C16' 1.0638(6) 0.0947(4) 0.0671(5) 0.158(2) Uani d . 1 1 . .
    H H16' 1.0513 0.0227 0.0845 0.189 Uiso calc R 1 1 . .
    C C17' 1.0805(3) 0.1495(2) 0.1346(3) 0.1067(11) Uani d . 1 1 . .
    H H17' 1.0799 0.1146 0.1968 0.128 Uiso calc R 1 1 . .
    N N1' 0.75880(17) 0.50090(14) 0.22614(13) 0.0557(4) Uani d . 1 1 . .
    N N2' 0.87327(19) 0.40950(16) 0.19792(15) 0.0643(5) Uani d . 1 1 . .
    O O1' 0.66301(16) 0.70549(13) 0.27051(11) 0.0575(4) Uani d . 1 1 . .
    O O2' 0.44044(16) 0.87408(12) 0.32031(12) 0.0663(4) Uani d . 1 1 . .
    S S1' 1.04243(7) 0.48414(6) 0.27171(5) 0.0765(2) Uani d . 1 1 . .
    C C1 0.67203(19) 0.19526(15) 0.12355(13) 0.0455(4) Uani d . 1 1 . .
    C C2 0.6581(2) 0.28011(17) 0.04616(15) 0.0573(5) Uani d . 1 1 . .
    C C3 0.6084(3) 0.2679(2) -0.02991(17) 0.0795(7) Uani d . 1 1 . .
    H H3 0.5993 0.3251 -0.0814 0.095 Uiso calc R 1 1 . .
    C C4 0.5719(4) 0.1714(3) -0.03010(19) 0.0966(10) Uani d . 1 1 . .
    H H4 0.5370 0.1638 -0.0813 0.116 Uiso calc R 1 1 . .
    C C5 0.5870(3) 0.0870(2) 0.04473(17) 0.0808(8) Uani d . 1 1 . .
    H H5 0.5625 0.0219 0.0439 0.097 Uiso calc R 1 1 . .
    C C6 0.6382(2) 0.09610(16) 0.12254(13) 0.0495(4) Uani d . 1 1 . .
    C C7 0.7106(4) 0.4531(3) -0.0295(2) 0.1088(11) Uani d . 1 1 . .
    H H7A 0.7793 0.4152 -0.0793 0.163 Uiso calc R 1 1 . .
    H H7B 0.7463 0.5101 -0.0169 0.163 Uiso calc R 1 1 . .
    H H7C 0.6154 0.4881 -0.0483 0.163 Uiso calc R 1 1 . .
    C C8 0.6577(2) 0.00218(17) 0.19840(14) 0.0533(5) Uani d . 1 1 . .
    H H8 0.6352 -0.0631 0.1951 0.064 Uiso calc R 1 1 . .
    C C9 0.8143(2) -0.08626(16) 0.40086(13) 0.0493(4) Uani d . 1 1 . .
    N N3 0.8251(2) -0.17535(15) 0.47095(12) 0.0591(4) Uani d . 1 1 . .
    C C11 0.9338(3) -0.2017(2) 0.53275(16) 0.0704(6) Uani d . 1 1 . .
    H H11D 1.0322 -0.2226 0.4965 0.106 Uiso calc R 1 1 . .
    H H11E 0.9206 -0.2635 0.5811 0.106 Uiso calc R 1 1 . .
    H H11F 0.9198 -0.1362 0.5612 0.106 Uiso calc R 1 1 . .
    C C12 0.7256(3) -0.24421(18) 0.49148(14) 0.0591(5) Uani d . 1 1 . .
    C C13 0.5790(3) -0.1993(2) 0.52928(18) 0.0753(6) Uani d . 1 1 . .
    H H13 0.5438 -0.1241 0.5397 0.090 Uiso calc R 1 1 . .
    C C14 0.4834(4) -0.2660(3) 0.5520(2) 0.0967(9) Uani d . 1 1 . .
    H H14 0.3839 -0.2360 0.5775 0.116 Uiso calc R 1 1 . .
    C C15 0.5371(5) -0.3757(3) 0.5364(2) 0.1063(11) Uani d . 1 1 . .
    H H15 0.4732 -0.4205 0.5510 0.128 Uiso calc R 1 1 . .
    C C16 0.6833(5) -0.4217(3) 0.4998(2) 0.1086(11) Uani d . 1 1 . .
    H H16 0.7183 -0.4973 0.4906 0.130 Uiso calc R 1 1 . .
    C C17 0.7792(4) -0.3553(2) 0.47636(19) 0.0831(7) Uani d . 1 1 . .
    H H17 0.8785 -0.3856 0.4507 0.100 Uiso calc R 1 1 . .
    N N1 0.70532(18) 0.00886(13) 0.26945(11) 0.0508(4) Uani d . 1 1 . .
    N N2 0.7257(2) -0.08131(15) 0.33979(13) 0.0587(5) Uani d . 1 1 . .
    O O1 0.72154(17) 0.21260(13) 0.19595(10) 0.0583(4) Uani d . 1 1 . .
    O O2 0.6966(2) 0.37270(13) 0.05338(12) 0.0787(5) Uani d . 1 1 . .
    S S1 0.90153(6) 0.01123(5) 0.38868(4) 0.06229(17) Uani d . 1 1 . .
    H H2 0.696(2) -0.1333(19) 0.3390(15) 0.055(6) Uiso d . 1 1 . .
    H H2' 0.852(2) 0.3591(18) 0.1810(15) 0.053(6) Uiso d . 1 1 . .
    H H1 0.734(3) 0.151(2) 0.2363(18) 0.074(8) Uiso d . 1 1 . .
    H H1' 0.721(3) 0.646(2) 0.2595(18) 0.080(9) Uiso d . 1 1 . .
loop_
    _atom_site_aniso_label
    _atom_site_aniso_U_11
    _atom_site_aniso_U_22
    _atom_site_aniso_U_33
    _atom_site_aniso_U_12
    _atom_site_aniso_U_13
    _atom_site_aniso_U_23
    C1' 0.0439(9) 0.0485(10) 0.0425(9) -0.0191(8) -0.0086(7) -0.0034(8)
    C2' 0.0498(10) 0.0491(10) 0.0491(10) -0.0173(8) -0.0059(8) -0.0082(8)
    C3' 0.0463(10) 0.0629(13) 0.0674(13) -0.0134(9) -0.0037(9) -0.0127(10)
    C4' 0.0432(10) 0.0735(14) 0.0822(15) -0.0233(10) -0.0069(10) -0.0155(12)
    C5' 0.0525(11) 0.0580(12) 0.0698(13) -0.0256(9) -0.0100(9) -0.0132(10)
    C6' 0.0442(9) 0.0475(10) 0.0466(10) -0.0171(8) -0.0091(7) -0.0057(8)
    C7' 0.0737(16) 0.0634(15) 0.127(2) -0.0094(12) -0.0116(15) -0.0429(16)
    C8' 0.0524(11) 0.0481(11) 0.0612(12) -0.0190(8) -0.0109(9) -0.0117(9)
    C9' 0.0487(10) 0.0529(11) 0.0721(13) -0.0172(9) -0.0114(9) -0.0053(10)
    N3' 0.0459(9) 0.0640(12) 0.1040(15) -0.0094(8) -0.0122(9) -0.0202(11)
    C11' 0.0482(12) 0.0846(18) 0.121(2) -0.0086(12) -0.0211(13) 0.0003(16)
    C12' 0.0456(11) 0.0557(13) 0.104(2) -0.0131(9) 0.0044(11) -0.0232(13)
    C13' 0.098(2) 0.092(2) 0.112(3) -0.0441(17) 0.0020(18) -0.0316(19)
    C14' 0.115(3) 0.180(4) 0.115(3) -0.066(3) 0.023(2) -0.068(3)
    C15' 0.127(3) 0.165(5) 0.223(6) -0.067(4) 0.045(4) -0.138(5)
    C16' 0.140(4) 0.096(3) 0.254(6) -0.060(3) 0.012(4) -0.074(4)
    C17' 0.091(2) 0.0644(17) 0.162(3) -0.0304(15) -0.004(2) -0.0195(19)
    N1' 0.0465(9) 0.0501(9) 0.0722(11) -0.0117(7) -0.0096(8) -0.0177(8)
    N2' 0.0476(9) 0.0545(11) 0.0977(15) -0.0111(8) -0.0134(9) -0.0313(10)
    O1' 0.0447(7) 0.0542(9) 0.0810(10) -0.0192(7) -0.0095(7) -0.0199(8)
    O2' 0.0575(8) 0.0539(8) 0.0921(11) -0.0178(7) -0.0036(7) -0.0287(8)
    S1' 0.0668(4) 0.0854(4) 0.0921(5) -0.0325(3) -0.0188(3) -0.0231(4)
    C1 0.0426(9) 0.0468(10) 0.0481(10) -0.0140(8) -0.0082(7) -0.0071(8)
    C2 0.0596(12) 0.0509(11) 0.0590(12) -0.0197(9) -0.0097(9) 0.0019(9)
    C3 0.1032(19) 0.0799(17) 0.0563(13) -0.0331(15) -0.0295(13) 0.0157(12)
    C4 0.153(3) 0.093(2) 0.0704(16) -0.054(2) -0.0632(18) 0.0097(15)
    C5 0.124(2) 0.0737(15) 0.0705(15) -0.0495(15) -0.0499(15) 0.0029(12)
    C6 0.0561(10) 0.0491(10) 0.0487(10) -0.0187(8) -0.0170(8) -0.0051(8)
    C7 0.134(3) 0.085(2) 0.113(2) -0.064(2) -0.033(2) 0.0385(18)
    C8 0.0627(12) 0.0490(11) 0.0581(12) -0.0254(9) -0.0186(9) -0.0058(9)
    C9 0.0495(10) 0.0510(11) 0.0487(10) -0.0139(8) -0.0130(8) -0.0062(8)
    N3 0.0698(11) 0.0592(10) 0.0550(10) -0.0263(9) -0.0256(8) 0.0056(8)
    C11 0.0703(14) 0.0764(15) 0.0650(14) -0.0174(12) -0.0310(11) 0.0032(12)
    C12 0.0838(15) 0.0537(12) 0.0465(11) -0.0282(11) -0.0224(10) 0.0035(9)
    C13 0.0834(17) 0.0713(15) 0.0777(16) -0.0339(13) -0.0150(13) -0.0054(13)
    C14 0.103(2) 0.116(3) 0.0865(19) -0.064(2) -0.0128(16) -0.0007(18)
    C15 0.157(3) 0.108(3) 0.085(2) -0.091(3) -0.031(2) 0.0150(19)
    C16 0.181(4) 0.0621(17) 0.103(2) -0.056(2) -0.044(3) -0.0020(16)
    C17 0.112(2) 0.0597(14) 0.0803(17) -0.0263(14) -0.0239(15) -0.0062(13)
    N1 0.0610(9) 0.0469(9) 0.0518(9) -0.0244(7) -0.0209(7) 0.0028(7)
    N2 0.0782(12) 0.0510(10) 0.0617(11) -0.0349(9) -0.0330(9) 0.0086(8)
    O1 0.0783(10) 0.0512(8) 0.0576(8) -0.0312(7) -0.0233(7) -0.0019(7)
    O2 0.1046(13) 0.0593(9) 0.0791(11) -0.0429(9) -0.0219(9) 0.0115(8)
    S1 0.0601(3) 0.0662(3) 0.0720(4) -0.0300(3) -0.0214(3) -0.0055(3)
_geom_special_details
;
 All esds (except the esd in the dihedral angle between two l.s. planes)
 are estimated using the full covariance matrix.  The cell esds are taken
 into account individually in the estimation of esds in distances, angles
 and torsion angles; correlations between esds in cell parameters are only
 used when they are defined by crystal symmetry.  An approximate (isotropic)
 treatment of cell esds is used for estimating esds involving l.s. planes.
;
loop_
    _geom_bond_atom_site_label_1
    _geom_bond_atom_site_label_2
    _geom_bond_site_symmetry_2
    _geom_bond_distance
    _geom_bond_publ_flag
    C1' O1' . 1.356(2) ?
    C1' C6' . 1.396(3) ?
    C1' C2' . 1.397(3) ?
    C2' O2' . 1.369(2) ?
    C2' C3' . 1.379(3) ?
    C3' C4' . 1.382(3) ?
    C3' H3' . 0.9300 ?
    C4' C5' . 1.365(3) ?
    C4' H4' . 0.9300 ?
    C5' C6' . 1.402(3) ?
    C5' H5' . 0.9300 ?
    C6' C8' . 1.454(3) ?
    C7' O2' . 1.413(3) ?
    C7' H7'1 . 0.9600 ?
    C7' H7'2 . 0.9600 ?
    C7' H7'3 . 0.9600 ?
    C8' N1' . 1.270(2) ?
    C8' H8' . 0.9300 ?
    C9' N3' . 1.347(3) ?
    C9' N2' . 1.364(3) ?
    C9' S1' . 1.657(2) ?
    N3' C12' . 1.431(3) ?
    N3' C11' . 1.466(3) ?
    C11' H11A . 0.9600 ?
    C11' H11B . 0.9600 ?
    C11' H11C . 0.9600 ?
    C12' C17' . 1.366(4) ?
    C12' C13' . 1.375(4) ?
    C13' C14' . 1.382(5) ?
    C13' H13' . 0.9300 ?
    C14' C15' . 1.363(6) ?
    C14' H14' . 0.9300 ?
    C15' C16' . 1.348(7) ?
    C15' H15' . 0.9300 ?
    C16' C17' . 1.389(6) ?
    C16' H16' . 0.9300 ?
    C17' H17' . 0.9300 ?
    N1' N2' . 1.372(2) ?
    N2' H2' . 0.83(2) ?
    O1' H1' . 0.79(3) ?
    C1 O1 . 1.351(2) ?
    C1 C2 . 1.389(3) ?
    C1 C6 . 1.397(3) ?
    C2 O2 . 1.367(3) ?
    C2 C3 . 1.374(3) ?
    C3 C4 . 1.375(4) ?
    C3 H3 . 0.9300 ?
    C4 C5 . 1.360(3) ?
    C4 H4 . 0.9300 ?
    C5 C6 . 1.391(3) ?
    C5 H5 . 0.9300 ?
    C6 C8 . 1.444(3) ?
    C7 O2 . 1.426(3) ?
    C7 H7A . 0.9600 ?
    C7 H7B . 0.9600 ?
    C7 H7C . 0.9600 ?
    C8 N1 . 1.268(2) ?
    C8 H8 . 0.9300 ?
    C9 N3 . 1.352(2) ?
    C9 N2 . 1.361(2) ?
    C9 S1 . 1.666(2) ?
    N3 C12 . 1.441(3) ?
    N3 C11 . 1.463(3) ?
    C11 H11D . 0.9600 ?
    C11 H11E . 0.9600 ?
    C11 H11F . 0.9600 ?
    C12 C17 . 1.372(3) ?
    C12 C13 . 1.373(3) ?
    C13 C14 . 1.388(4) ?
    C13 H13 . 0.9300 ?
    C14 C15 . 1.358(5) ?
    C14 H14 . 0.9300 ?
    C15 C16 . 1.368(5) ?
    C15 H15 . 0.9300 ?
    C16 C17 . 1.386(4) ?
    C16 H16 . 0.9300 ?
    C17 H17 . 0.9300 ?
    N1 N2 . 1.364(2) ?
    N2 H2 . 0.80(2) ?
    O1 H1 . 0.87(3) ?
loop_
    _geom_angle_atom_site_label_1
    _geom_angle_atom_site_label_2
    _geom_angle_atom_site_label_3
    _geom_angle_site_symmetry_1
    _geom_angle_site_symmetry_3
    _geom_angle
    _geom_angle_publ_flag
    O1' C1' C6' . . 123.80(17) ?
    O1' C1' C2' . . 116.83(16) ?
    C6' C1' C2' . . 119.37(16) ?
    O2' C2' C3' . . 125.16(18) ?
    O2' C2' C1' . . 114.36(16) ?
    C3' C2' C1' . . 120.48(18) ?
    C2' C3' C4' . . 119.92(19) ?
    C2' C3' H3' . . 120.0 ?
    C4' C3' H3' . . 120.0 ?
    C5' C4' C3' . . 120.50(19) ?
    C5' C4' H4' . . 119.7 ?
    C3' C4' H4' . . 119.7 ?
    C4' C5' C6' . . 120.62(19) ?
    C4' C5' H5' . . 119.7 ?
    C6' C5' H5' . . 119.7 ?
    C1' C6' C5' . . 119.10(17) ?
    C1' C6' C8' . . 121.69(16) ?
    C5' C6' C8' . . 119.21(17) ?
    O2' C7' H7'1 . . 109.5 ?
    O2' C7' H7'2 . . 109.5 ?
    H7'1 C7' H7'2 . . 109.5 ?
    O2' C7' H7'3 . . 109.5 ?
    H7'1 C7' H7'3 . . 109.5 ?
    H7'2 C7' H7'3 . . 109.5 ?
    N1' C8' C6' . . 119.62(18) ?
    N1' C8' H8' . . 120.2 ?
    C6' C8' H8' . . 120.2 ?
    N3' C9' N2' . . 114.31(19) ?
    N3' C9' S1' . . 123.28(16) ?
    N2' C9' S1' . . 122.41(16) ?
    C9' N3' C12' . . 122.44(18) ?
    C9' N3' C11' . . 120.9(2) ?
    C12' N3' C11' . . 116.4(2) ?
    N3' C11' H11A . . 109.5 ?
    N3' C11' H11B . . 109.5 ?
    H11A C11' H11B . . 109.5 ?
    N3' C11' H11C . . 109.5 ?
    H11A C11' H11C . . 109.5 ?
    H11B C11' H11C . . 109.5 ?
    C17' C12' C13' . . 119.9(3) ?
    C17' C12' N3' . . 120.2(3) ?
    C13' C12' N3' . . 119.9(2) ?
    C12' C13' C14' . . 121.2(3) ?
    C12' C13' H13' . . 119.4 ?
    C14' C13' H13' . . 119.4 ?
    C15' C14' C13' . . 118.1(5) ?
    C15' C14' H14' . . 121.0 ?
    C13' C14' H14' . . 121.0 ?
    C16' C15' C14' . . 121.5(5) ?
    C16' C15' H15' . . 119.3 ?
    C14' C15' H15' . . 119.3 ?
    C15' C16' C17' . . 120.7(4) ?
    C15' C16' H16' . . 119.6 ?
    C17' C16' H16' . . 119.6 ?
    C12' C17' C16' . . 118.7(4) ?
    C12' C17' H17' . . 120.7 ?
    C16' C17' H17' . . 120.7 ?
    C8' N1' N2' . . 118.72(17) ?
    C9' N2' N1' . . 118.18(18) ?
    C9' N2' H2' . . 123.2(15) ?
    N1' N2' H2' . . 117.9(15) ?
    C1' O1' H1' . . 106(2) ?
    C2' O2' C7' . . 117.91(17) ?
    O1 C1 C2 . . 117.42(17) ?
    O1 C1 C6 . . 123.16(17) ?
    C2 C1 C6 . . 119.40(17) ?
    O2 C2 C3 . . 124.7(2) ?
    O2 C2 C1 . . 114.85(18) ?
    C3 C2 C1 . . 120.4(2) ?
    C2 C3 C4 . . 120.2(2) ?
    C2 C3 H3 . . 119.9 ?
    C4 C3 H3 . . 119.9 ?
    C5 C4 C3 . . 119.9(2) ?
    C5 C4 H4 . . 120.0 ?
    C3 C4 H4 . . 120.0 ?
    C4 C5 C6 . . 121.4(2) ?
    C4 C5 H5 . . 119.3 ?
    C6 C5 H5 . . 119.3 ?
    C5 C6 C1 . . 118.64(18) ?
    C5 C6 C8 . . 119.08(18) ?
    C1 C6 C8 . . 122.27(16) ?
    O2 C7 H7A . . 109.5 ?
    O2 C7 H7B . . 109.5 ?
    H7A C7 H7B . . 109.5 ?
    O2 C7 H7C . . 109.5 ?
    H7A C7 H7C . . 109.5 ?
    H7B C7 H7C . . 109.5 ?
    N1 C8 C6 . . 119.82(17) ?
    N1 C8 H8 . . 120.1 ?
    C6 C8 H8 . . 120.1 ?
    N3 C9 N2 . . 114.93(17) ?
    N3 C9 S1 . . 123.36(14) ?
    N2 C9 S1 . . 121.71(15) ?
    C9 N3 C12 . . 121.84(16) ?
    C9 N3 C11 . . 120.89(18) ?
    C12 N3 C11 . . 117.18(17) ?
    N3 C11 H11D . . 109.5 ?
    N3 C11 H11E . . 109.5 ?
    H11D C11 H11E . . 109.5 ?
    N3 C11 H11F . . 109.5 ?
    H11D C11 H11F . . 109.5 ?
    H11E C11 H11F . . 109.5 ?
    C17 C12 C13 . . 120.5(2) ?
    C17 C12 N3 . . 119.8(2) ?
    C13 C12 N3 . . 119.7(2) ?
    C12 C13 C14 . . 120.1(3) ?
    C12 C13 H13 . . 120.0 ?
    C14 C13 H13 . . 120.0 ?
    C15 C14 C13 . . 119.0(3) ?
    C15 C14 H14 . . 120.5 ?
    C13 C14 H14 . . 120.5 ?
    C14 C15 C16 . . 121.4(3) ?
    C14 C15 H15 . . 119.3 ?
    C16 C15 H15 . . 119.3 ?
    C15 C16 C17 . . 119.9(3) ?
    C15 C16 H16 . . 120.1 ?
    C17 C16 H16 . . 120.1 ?
    C12 C17 C16 . . 119.1(3) ?
    C12 C17 H17 . . 120.4 ?
    C16 C17 H17 . . 120.4 ?
    C8 N1 N2 . . 119.19(16) ?
    C9 N2 N1 . . 117.98(17) ?
    C9 N2 H2 . . 122.1(15) ?
    N1 N2 H2 . . 119.2(15) ?
    C1 O1 H1 . . 108.0(17) ?
    C2 O2 C7 . . 117.5(2) ?
loop_
    _geom_torsion_atom_site_label_1
    _geom_torsion_atom_site_label_2
    _geom_torsion_atom_site_label_3
    _geom_torsion_atom_site_label_4
    _geom_torsion_site_symmetry_1
    _geom_torsion_site_symmetry_2
    _geom_torsion_site_symmetry_3
    _geom_torsion_site_symmetry_4
    _geom_torsion
    _geom_torsion_publ_flag
    O1' C1' C2' O2' . . . . -0.4(2) ?
    C6' C1' C2' O2' . . . . 179.33(16) ?
    O1' C1' C2' C3' . . . . 179.63(18) ?
    C6' C1' C2' C3' . . . . -0.6(3) ?
    O2' C2' C3' C4' . . . . -179.5(2) ?
    C1' C2' C3' C4' . . . . 0.4(3) ?
    C2' C3' C4' C5' . . . . 0.4(3) ?
    C3' C4' C5' C6' . . . . -1.0(3) ?
    O1' C1' C6' C5' . . . . 179.77(18) ?
    C2' C1' C6' C5' . . . . 0.0(3) ?
    O1' C1' C6' C8' . . . . -0.2(3) ?
    C2' C1' C6' C8' . . . . -179.90(17) ?
    C4' C5' C6' C1' . . . . 0.8(3) ?
    C4' C5' C6' C8' . . . . -179.30(19) ?
    C1' C6' C8' N1' . . . . 0.9(3) ?
    C5' C6' C8' N1' . . . . -179.04(19) ?
    N2' C9' N3' C12' . . . . 13.4(3) ?
    S1' C9' N3' C12' . . . . -166.54(19) ?
    N2' C9' N3' C11' . . . . -173.3(2) ?
    S1' C9' N3' C11' . . . . 6.7(3) ?
    C9' N3' C12' C17' . . . . -104.5(3) ?
    C11' N3' C12' C17' . . . . 81.9(3) ?
    C9' N3' C12' C13' . . . . 76.3(3) ?
    C11' N3' C12' C13' . . . . -97.2(3) ?
    C17' C12' C13' C14' . . . . -1.1(4) ?
    N3' C12' C13' C14' . . . . 178.1(3) ?
    C12' C13' C14' C15' . . . . -0.3(5) ?
    C13' C14' C15' C16' . . . . 1.8(7) ?
    C14' C15' C16' C17' . . . . -1.9(8) ?
    C13' C12' C17' C16' . . . . 1.0(5) ?
    N3' C12' C17' C16' . . . . -178.1(3) ?
    C15' C16' C17' C12' . . . . 0.4(7) ?
    C6' C8' N1' N2' . . . . -178.57(18) ?
    N3' C9' N2' N1' . . . . -173.90(19) ?
    S1' C9' N2' N1' . . . . 6.0(3) ?
    C8' N1' N2' C9' . . . . -162.8(2) ?
    C3' C2' O2' C7' . . . . 4.8(3) ?
    C1' C2' O2' C7' . . . . -175.1(2) ?
    O1 C1 C2 O2 . . . . -0.3(3) ?
    C6 C1 C2 O2 . . . . -178.80(18) ?
    O1 C1 C2 C3 . . . . 180.0(2) ?
    C6 C1 C2 C3 . . . . 1.5(3) ?
    O2 C2 C3 C4 . . . . -179.7(3) ?
    C1 C2 C3 C4 . . . . 0.0(4) ?
    C2 C3 C4 C5 . . . . -0.9(5) ?
    C3 C4 C5 C6 . . . . 0.3(5) ?
    C4 C5 C6 C1 . . . . 1.1(4) ?
    C4 C5 C6 C8 . . . . -177.6(3) ?
    O1 C1 C6 C5 . . . . 179.6(2) ?
    C2 C1 C6 C5 . . . . -2.0(3) ?
    O1 C1 C6 C8 . . . . -1.8(3) ?
    C2 C1 C6 C8 . . . . 176.68(18) ?
    C5 C6 C8 N1 . . . . 179.5(2) ?
    C1 C6 C8 N1 . . . . 0.8(3) ?
    N2 C9 N3 C12 . . . . -13.3(3) ?
    S1 C9 N3 C12 . . . . 166.72(16) ?
    N2 C9 N3 C11 . . . . 170.3(2) ?
    S1 C9 N3 C11 . . . . -9.7(3) ?
    C9 N3 C12 C17 . . . . 113.3(2) ?
    C11 N3 C12 C17 . . . . -70.2(3) ?
    C9 N3 C12 C13 . . . . -69.1(3) ?
    C11 N3 C12 C13 . . . . 107.5(2) ?
    C17 C12 C13 C14 . . . . -0.4(4) ?
    N3 C12 C13 C14 . . . . -178.0(2) ?
    C12 C13 C14 C15 . . . . 0.1(4) ?
    C13 C14 C15 C16 . . . . 0.6(5) ?
    C14 C15 C16 C17 . . . . -1.0(5) ?
    C13 C12 C17 C16 . . . . 0.0(4) ?
    N3 C12 C17 C16 . . . . 177.6(2) ?
    C15 C16 C17 C12 . . . . 0.7(4) ?
    C6 C8 N1 N2 . . . . -178.81(18) ?
    N3 C9 N2 N1 . . . . 177.54(17) ?
    S1 C9 N2 N1 . . . . -2.4(3) ?
    C8 N1 N2 C9 . . . . 161.71(19) ?
    C3 C2 O2 C7 . . . . -11.3(4) ?
    C1 C2 O2 C7 . . . . 169.0(2) ?
loop_
    _geom_hbond_atom_site_label_D
    _geom_hbond_atom_site_label_H
    _geom_hbond_atom_site_label_A
    _geom_hbond_site_symmetry_A
    _geom_hbond_distance_DH
    _geom_hbond_distance_HA
    _geom_hbond_distance_DA
    _geom_hbond_angle_DHA
    O1 H1 N1 . 0.87(2) 1.85(3) 2.611(2) 146(3)
    O1' H1' N1' . 0.80(3) 1.89(2) 2.609(2) 149(3)
    N2 H2 O1' 1_545 0.80(2) 2.59(2) 3.341(2) 157(2)
    N2 H2 O2' 1_545 0.80(2) 2.52(2) 3.081(3) 128(2)
    N2' H2' O1 . 0.83(2) 2.51(2) 3.282(3) 156.1(19)
    N2' H2' O2 . 0.83(2) 2.62(2) 3.214(3) 130.0(19)
    C8 H8 O2' 1_545 0.93 2.52 3.085(3) 120
_iucr_refine_instructions_details
;
ITL RL_S2_0m in P-1
CELL  0.71073   9.6869  12.6140  14.7498   77.839   76.533   70.875
ZERR     4.00   0.0002   0.0002   0.0003    0.001    0.001    0.001
LATT   1
SFAC  C    H    N    O    S
UNIT  64   68   12   8    4
MERG   2
FMAP   2
PLAN   20
SIZE     0.25   0.30   0.35
ACTA
BOND   $H
CONF
L.S.   15
WGHT    0.064300    0.459600
FVAR       0.15287
C1'   1    0.526679    0.692801    0.278740    11.00000    0.04394    0.04848 =
         0.04250   -0.00340   -0.00864   -0.01906
C2'   1    0.404513    0.783610    0.305379    11.00000    0.04977    0.04915 =
         0.04912   -0.00816   -0.00590   -0.01730
C3'   1    0.262046    0.777801    0.314811    11.00000    0.04631    0.06287 =
         0.06736   -0.01275   -0.00366   -0.01336
AFIX  43
H3'   2    0.181207    0.838755    0.332160    11.00000   -1.20000
AFIX   0
C4'   1    0.239556    0.681275    0.298447    11.00000    0.04317    0.07354 =
         0.08219   -0.01549   -0.00694   -0.02335
AFIX  43
H4'   2    0.143371    0.677743    0.304491    11.00000   -1.20000
AFIX   0
C5'   1    0.357471    0.591074    0.273478    11.00000    0.05250    0.05797 =
         0.06983   -0.01316   -0.00996   -0.02555
AFIX  43
H5'   2    0.340896    0.526159    0.263592    11.00000   -1.20000
AFIX   0
C6'   1    0.503347    0.595385    0.262599    11.00000    0.04421    0.04746 =
         0.04661   -0.00571   -0.00905   -0.01711
C7'   1    0.323687    0.965797    0.354587    11.00000    0.07374    0.06340 =
         0.12677   -0.04286   -0.01155   -0.00942
AFIX 137
H7'1  2    0.256981    0.997733    0.310305    11.00000   -1.50000
H7'2  2    0.363864    1.022673    0.362727    11.00000   -1.50000
H7'3  2    0.270881    0.939306    0.414024    11.00000   -1.50000
AFIX   0
C8'   1    0.626351    0.498324    0.234897    11.00000    0.05236    0.04808 =
         0.06116   -0.01174   -0.01093   -0.01905
AFIX  43
H8'   2    0.608128    0.434718    0.223653    11.00000   -1.20000
AFIX   0
C9'   1    1.011527    0.398626    0.212470    11.00000    0.04869    0.05292 =
         0.07214   -0.00527   -0.01136   -0.01723
N3'   3    1.119715    0.313018    0.174639    11.00000    0.04591    0.06398 =
         0.10405   -0.02022   -0.01220   -0.00939
C11'  1    1.271507    0.282520    0.192754    11.00000    0.04816    0.08457 =
         0.12065    0.00034   -0.02112   -0.00857
AFIX 137
H11A  2    1.323993    0.330486    0.149316    11.00000   -1.50000
H11B  2    1.321580    0.204772    0.184721    11.00000   -1.50000
H11C  2    1.268317    0.292338    0.256083    11.00000   -1.50000
AFIX   0
C12'  1    1.097747    0.255504    0.107691    11.00000    0.04564    0.05574 =
         0.10397   -0.02317    0.00443   -0.01311
C13'  1    1.095914    0.306458    0.015731    11.00000    0.09846    0.09176 =
         0.11233   -0.03162    0.00203   -0.04410
AFIX  43
H13'  2    1.106001    0.379176   -0.001864    11.00000   -1.20000
AFIX   0
C14'  1    1.079342    0.251509   -0.051032    11.00000    0.11459    0.17969 =
         0.11540   -0.06845    0.02266   -0.06570
AFIX  43
H14'  2    1.077695    0.286313   -0.113137    11.00000   -1.20000
AFIX   0
C15'  1    1.065480    0.144788   -0.023187    11.00000    0.12711    0.16504 =
         0.22307   -0.13780    0.04532   -0.06692
AFIX  43
H15'  2    1.057009    0.105676   -0.067508    11.00000   -1.20000
AFIX   0
C16'  1    1.063779    0.094711    0.067143    11.00000    0.14029    0.09579 =
         0.25407   -0.07441    0.01247   -0.06024
AFIX  43
H16'  2    1.051288    0.022701    0.084520    11.00000   -1.20000
AFIX   0
C17'  1    1.080478    0.149454    0.134597    11.00000    0.09118    0.06441 =
         0.16198   -0.01953   -0.00377   -0.03038
AFIX  43
H17'  2    1.079912    0.114608    0.196823    11.00000   -1.20000
AFIX   0
N1'   3    0.758798    0.500899    0.226143    11.00000    0.04650    0.05013 =
         0.07221   -0.01774   -0.00961   -0.01168
N2'   3    0.873266    0.409495    0.197918    11.00000    0.04759    0.05452 =
         0.09770   -0.03133   -0.01339   -0.01106
O1'   4    0.663012    0.705486    0.270514    11.00000    0.04467    0.05422 =
         0.08104   -0.01987   -0.00946   -0.01919
O2'   4    0.440441    0.874082    0.320307    11.00000    0.05753    0.05394 =
         0.09205   -0.02866   -0.00356   -0.01782
S1'   5    1.042432    0.484142    0.271711    11.00000    0.06676    0.08540 =
         0.09210   -0.02307   -0.01884   -0.03246
C1    1    0.672028    0.195261    0.123551    11.00000    0.04258    0.04676 =
         0.04808   -0.00709   -0.00816   -0.01397
C2    1    0.658128    0.280112    0.046157    11.00000    0.05962    0.05090 =
         0.05904    0.00187   -0.00965   -0.01968
C3    1    0.608367    0.267913   -0.029909    11.00000    0.10317    0.07990 =
         0.05628    0.01572   -0.02951   -0.03315
AFIX  43
H3    2    0.599320    0.325136   -0.081444    11.00000   -1.20000
AFIX   0
C4    1    0.571889    0.171365   -0.030100    11.00000    0.15259    0.09318 =
         0.07037    0.00972   -0.06322   -0.05440
AFIX  43
H4    2    0.536973    0.163778   -0.081317    11.00000   -1.20000
AFIX   0
C5    1    0.586953    0.086993    0.044728    11.00000    0.12430    0.07372 =
         0.07049    0.00290   -0.04991   -0.04947
AFIX  43
H5    2    0.562463    0.021867    0.043853    11.00000   -1.20000
AFIX   0
C6    1    0.638234    0.096097    0.122541    11.00000    0.05613    0.04908 =
         0.04873   -0.00508   -0.01701   -0.01872
C7    1    0.710563    0.453085   -0.029549    11.00000    0.13367    0.08510 =
         0.11279    0.03847   -0.03260   -0.06430
AFIX 137
H7A   2    0.779340    0.415184   -0.079265    11.00000   -1.50000
H7B   2    0.746335    0.510069   -0.016882    11.00000   -1.50000
H7C   2    0.615442    0.488122   -0.048334    11.00000   -1.50000
AFIX   0
C8    1    0.657652    0.002176    0.198401    11.00000    0.06265    0.04904 =
         0.05813   -0.00581   -0.01865   -0.02540
AFIX  43
H8    2    0.635242   -0.063051    0.195147    11.00000   -1.20000
AFIX   0
C9    1    0.814257   -0.086258    0.400857    11.00000    0.04945    0.05101 =
         0.04867   -0.00618   -0.01299   -0.01391
N3    3    0.825110   -0.175354    0.470952    11.00000    0.06976    0.05916 =
         0.05505    0.00558   -0.02556   -0.02635
C11   1    0.933766   -0.201690    0.532754    11.00000    0.07033    0.07639 =
         0.06503    0.00321   -0.03098   -0.01744
AFIX 137
H11D  2    1.032216   -0.222587    0.496542    11.00000   -1.50000
H11E  2    0.920606   -0.263518    0.581108    11.00000   -1.50000
H11F  2    0.919792   -0.136250    0.561177    11.00000   -1.50000
AFIX   0
C12   1    0.725622   -0.244210    0.491483    11.00000    0.08382    0.05375 =
         0.04650    0.00347   -0.02244   -0.02823
C13   1    0.579010   -0.199309    0.529283    11.00000    0.08343    0.07130 =
         0.07766   -0.00544   -0.01503   -0.03394
AFIX  43
H13   2    0.543756   -0.124099    0.539693    11.00000   -1.20000
AFIX   0
C14   1    0.483382   -0.266029    0.551968    11.00000    0.10295    0.11589 =
         0.08649   -0.00065   -0.01276   -0.06391
AFIX  43
H14   2    0.383930   -0.236049    0.577451    11.00000   -1.20000
AFIX   0
C15   1    0.537104   -0.375692    0.536423    11.00000    0.15687    0.10814 =
         0.08467    0.01500   -0.03110   -0.09114
AFIX  43
H15   2    0.473198   -0.420494    0.550988    11.00000   -1.20000
AFIX   0
C16   1    0.683327   -0.421651    0.499771    11.00000    0.18105    0.06207 =
         0.10293   -0.00204   -0.04405   -0.05575
AFIX  43
H16   2    0.718329   -0.497297    0.490582    11.00000   -1.20000
AFIX   0
C17   1    0.779207   -0.355267    0.476359    11.00000    0.11180    0.05971 =
         0.08026   -0.00624   -0.02385   -0.02633
AFIX  43
H17   2    0.878513   -0.385589    0.450746    11.00000   -1.20000
AFIX   0
N1    3    0.705323    0.008857    0.269448    11.00000    0.06103    0.04693 =
         0.05177    0.00282   -0.02093   -0.02440
N2    3    0.725716   -0.081306    0.339792    11.00000    0.07819    0.05104 =
         0.06170    0.00864   -0.03297   -0.03494
O1    4    0.721541    0.212604    0.195947    11.00000    0.07827    0.05124 =
         0.05762   -0.00189   -0.02329   -0.03116
O2    4    0.696560    0.372696    0.053383    11.00000    0.10461    0.05929 =
         0.07915    0.01155   -0.02190   -0.04291
S1    5    0.901529    0.011233    0.388680    11.00000    0.06012    0.06621 =
         0.07204   -0.00546   -0.02139   -0.02998
H2    2    0.696338   -0.133346    0.338996    11.00000    0.05496
H2'   2    0.852358    0.359086    0.180960    11.00000    0.05298
H1    2    0.734067    0.151096    0.236316    11.00000    0.07416
H1'   2    0.720730    0.646376    0.259506    11.00000    0.07991
HKLF 4
REM  RL_S2_0m in P-1
REM R1 =  0.0466 for   5047 Fo > 4sig(Fo)  and  0.0642 for all   6781 data
REM    417 parameters refined using      0 restraints
END
;
data_global
_journal_date_recd_electronic     2016-02-10
_journal_date_accepted     2016-03-29
_journal_name_full     'Acta Crystallographica, Section E'
_journal_year     2016
_journal_volume     72
_journal_issue      5
_journal_page_first     608
_journal_page_last     611
_journal_paper_category     GO
_journal_paper_doi     10.1107/S2056989016005326
_journal_coeditor_code     IS5446
_publ_contact_author_name     'K. Sethusankar'
_publ_contact_author_address
;
   Department of Physics
   RKM Vivekananda College (Autonomous)
   Chennai - 600 004
   India.
;
_publ_contact_author_email     'ksethusankar@yahoo.co.in'
_publ_contact_author_fax     '044 091 2499 3057'
_publ_contact_author_phone     '044 091 24484170'
_publ_section_title
;\
Crystal structure of
3-[(<i>E</i>)-(2-hydroxy-3-methoxybenzylidene)amino]-1-methyl-1-\
phenylthiourea
;
loop_
    _publ_author_name
    _publ_author_address
    'Rajeswari Gangadharan'
;
   Department of Physics
   Ethiraj College for Women  (Autonomous)
   Chennai 600 008
   India
;
    'Mathiyan Muralisankar'
;
   Department of Chemistry
   National Institute of Technology
   Tiruchirappalli 620 015
   India
;
    'Anandaram Sreekanth'
;
   Department of Chemistry
   National Institute of Technology
   Tiruchirappalli 620 015
   India
;
    'Abdullakutty Anees Rahman'
;
   Department of Chemistry
   National Institute of Technology
   Tiruchirappalli 620 015
   India
;
    'K. Sethusankar'
;
   Department of Physics
   RKM Vivekananda College (Autonomous)
   Chennai 600 004
   India
;
_publ_section_synopsis
;
The asymmetric unit comprises two independent molecules. In the crystal, the
two independent molecules are linked by bifurcated N---H...O hydrogen bonds,
forming a supramolecular chain with a <i>C</i>^2^~1~(14)[<i>R</i>^2^~1~(5)]
motif.
;
