# Supplementary material for: Crystal structure of 3-[(E)-(2-hy­droxy-3-meth­oxy­benzyl­idene)amino]-1-methyl-1-phenyl­thio­urea
Source: Acta Crystallogr E Crystallogr Commun. 2016 Apr 5;72(Pt 5):608–11. doi: 10.1107/S2056989016005326 (PMC4908537; doi:10.1107/S2056989016005326)
Supplement: Supplementary file 2 [file e-72-00608-Isup2.hkl]

# 
# h,k,l, Fc-squared, Fo-squared, sigma(Fo-squared) and status flag 
# 
data_I
_shelx_title ' RL_S2_0m in P-1' 
_shelx_refln_list_code          4 
_shelx_F_calc_maximum      204.07 
_exptl_crystal_F_000       664.00 
_reflns_d_resolution_high  0.7961 
 
loop_ 
 _symmetry_equiv_pos_as_xyz 
 'x, y, z' 
 '-x, -y, -z' 
 
_cell_length_a     9.6869 
_cell_length_b    12.6140 
_cell_length_c    14.7498 
_cell_angle_alpha  77.839 
_cell_angle_beta   76.533 
_cell_angle_gamma  70.875 
 
_shelx_F_squared_multiplier     1.000 
 
loop_ 
 _refln_index_h 
 _refln_index_k 
 _refln_index_l 
 _refln_F_squared_calc 
 _refln_F_squared_meas 
 _refln_F_squared_sigma 
 _refln_observed_status 
   1   0   0      323.82      280.28      3.52 o 
   2   0   0      325.72      372.40      4.72 o 
   3   0   0     3859.56     3777.37     41.39 o 
   4   0   0      132.36      146.87      2.14 o 
   5   0   0     2203.70     2153.02     22.37 o 
   6   0   0      241.42      219.13      3.05 o 
   7   0   0       41.23       38.32      1.21 o 
   8   0   0       12.08       11.66      1.61 o 
   9   0   0        7.13        5.84      1.04 o 
  10   0   0        0.28       -0.40      1.66 o 
  11   0   0        4.29        1.06      1.27 o 
 -11   1   0       48.49       47.25      2.79 o 
 -10   1   0        3.32        2.86      1.21 o 
  -9   1   0        0.78        0.25      0.99 o 
  -8   1   0      197.91      216.01      6.64 o 
  -7   1   0       52.34       55.47      1.95 o 
  -6   1   0      140.95      154.27      2.88 o 
  -5   1   0       11.57        5.83      0.84 o 
  -4   1   0       58.30       62.11      1.34 o 
  -3   1   0      305.83      309.56      3.64 o 
  -2   1   0     8448.04     8840.37     90.08 o 
  -1   1   0       55.56       48.57      0.70 o 
   1   1   0      164.35      175.91      2.29 o 
   2   1   0    13487.43    14164.27    154.67 o 
   3   1   0     1261.66     1205.25     13.44 o 
   4   1   0     3218.09     3344.41     36.61 o 
   5   1   0      536.21      518.53      6.35 o 
   6   1   0      201.21      201.29      2.98 o 
   7   1   0        0.98        2.71      0.61 o 
   8   1   0       60.30       59.06      3.17 o 
   9   1   0       47.74       44.92      2.07 o 
  10   1   0       95.55       94.13      3.17 o 
  11   1   0       14.90       15.99      2.61 o 
 -10   2   0        2.12        0.59      1.18 o 
  -9   2   0        2.84        2.74      1.31 o 
  -8   2   0        6.01        6.40      1.45 o 
  -7   2   0       53.07       56.71      2.28 o 
  -6   2   0      102.86       98.39      3.04 o 
  -5   2   0       16.18       10.28      0.77 o 
  -4   2   0       42.78       48.11      4.88 o 
  -3   2   0       46.73       43.94      0.90 o 
  -2   2   0     2266.93     2704.74     29.13 o 
  -1   2   0     1299.30     1307.88     11.91 o 
   0   2   0      478.48      462.86      4.82 o 
   1   2   0     1149.33     1147.11     12.72 o 
   2   2   0     2361.15     2442.28     32.78 o 
   3   2   0     1965.37     1891.93     25.51 o 
   4   2   0      247.43      238.33      3.43 o 
   5   2   0      224.63      249.79      3.74 o 
   6   2   0       10.94       10.53      0.97 o 
   7   2   0       16.41       20.39      0.99 o 
   8   2   0       13.51       17.24      1.42 o 
   9   2   0       10.09       10.61      1.23 o 
  10   2   0       15.90       18.48      1.87 o 
  11   2   0        1.39        1.73      1.36 o 
 -10   3   0       14.44       18.93      1.73 o 
  -9   3   0       53.24       62.39      2.50 o 
  -8   3   0      152.84      141.01      3.51 o 
  -7   3   0        7.68        3.64      1.30 o 
  -6   3   0      312.57      270.52      4.68 o 
  -5   3   0      286.70      291.45      4.29 o 
  -4   3   0      397.76      377.60      4.67 o 
  -3   3   0      908.21      913.68      9.96 o 
  -2   3   0      517.07      483.56      5.15 o 
  -1   3   0      458.47      484.28      4.76 o 
   0   3   0       10.56        9.84      0.37 o 
   1   3   0       81.37      104.76      1.37 o 
   2   3   0      889.88      899.33     10.96 o 
   3   3   0      251.52      274.26      3.76 o 
   4   3   0      127.59      117.87      1.90 o 
   5   3   0     3768.38     3969.13     53.26 o 
   6   3   0       24.97       22.87      1.11 o 
   7   3   0      135.84      141.98      2.97 o 
   8   3   0        1.17        1.24      1.10 o 
   9   3   0      172.22      162.72      4.31 o 
  10   3   0       83.11       89.81      3.21 o 
  11   3   0        9.59       12.95      1.71 o 
 -10   4   0        0.04       -0.17      1.60 o 
  -9   4   0        0.48       -0.59      1.18 o 
  -8   4   0        0.19       -0.82      1.08 o 
  -7   4   0       41.42       45.34      2.28 o 
  -6   4   0      499.46      488.45      7.47 o 
  -5   4   0      349.92      340.86      5.49 o 
  -4   4   0        8.10       42.36      3.00 o 
  -3   4   0      326.11      364.80      5.42 o 
  -2   4   0      484.71      574.73      6.13 o 
  -1   4   0     1766.48     1573.56     14.49 o 
   0   4   0     2329.63     2575.47     23.24 o 
   1   4   0      244.06      202.30      2.91 o 
   2   4   0      187.85      231.77      2.99 o 
   3   4   0     3998.93     3977.82     49.21 o 
   4   4   0      156.74      187.49      2.79 o 
   5   4   0      292.13      301.86      5.54 o 
   6   4   0        5.58        5.73      0.87 o 
   7   4   0       15.98       22.35      1.82 o 
   8   4   0       23.87       23.77      1.64 o 
   9   4   0       15.22       12.82      1.62 o 
  10   4   0        4.56        6.66      1.36 o 
  11   4   0        1.72        1.68      1.36 o 
  -9   5   0        0.22        0.74      1.31 o 
  -8   5   0        1.55        2.95      1.36 o 
  -7   5   0       45.94       43.69      2.79 o 
  -6   5   0        3.95        5.22      1.38 o 
  -5   5   0       16.62       22.83      1.41 o 
  -4   5   0       24.43       26.67      1.35 o 
  -3   5   0       24.19       17.85      0.95 o 
  -2   5   0       24.91       28.68      1.03 o 
  -1   5   0      125.69      113.46      1.75 o 
   0   5   0       26.43       33.43      1.07 o 
   1   5   0       78.58       69.42      1.39 o 
   2   5   0       87.29       90.02      1.71 o 
   3   5   0      118.48      105.61      1.84 o 
   4   5   0      202.76      234.02      3.48 o 
   5   5   0     1199.55     1222.79     15.51 o 
   6   5   0        6.06        8.35      0.75 o 
   7   5   0       42.42       48.17      1.70 o 
   8   5   0       34.14       32.06      1.91 o 
   9   5   0        6.72        5.88      1.33 o 
  10   5   0      108.72      103.72      3.52 o 
  11   5   0       12.29       15.14      1.71 o 
  -9   6   0        4.20        4.12      1.46 o 
  -8   6   0        4.77        5.88      1.55 o 
  -7   6   0        7.27        8.29      1.52 o 
  -6   6   0        1.17        1.26      1.16 o 
  -5   6   0        1.98        1.77      0.98 o 
  -4   6   0      501.28      484.79      9.59 o 
  -3   6   0        0.06       -0.71      0.71 o 
  -2   6   0       23.61       24.54      0.99 o 
  -1   6   0       42.23       34.03      1.11 o 
   0   6   0      224.99      197.64      2.75 o 
   1   6   0     3201.16     3225.02     34.81 o 
   2   6   0      181.93      152.90      2.58 o 
   3   6   0        5.14       13.79      0.78 o 
   4   6   0     1647.70     1684.53     20.65 o 
   5   6   0       35.81       38.36      1.27 o 
   6   6   0      372.44      382.32      5.44 o 
   7   6   0       58.82       52.50      2.32 o 
   8   6   0       57.20       63.27      2.63 o 
   9   6   0       23.43       23.97      1.92 o 
  10   6   0        4.55        6.32      1.31 o 
  11   6   0        0.35        0.26      1.33 o 
  -8   7   0        2.22        1.37      1.48 o 
  -7   7   0        0.24        0.04      1.30 o 
  -6   7   0       33.66       26.57      2.06 o 
  -5   7   0      205.13      171.88      3.88 o 
  -4   7   0      324.89      347.92      8.08 o 
  -3   7   0       54.05       71.85      2.25 o 
  -2   7   0       71.49       90.47      2.08 o 
  -1   7   0        2.36       -0.33      0.52 o 
   0   7   0       24.07       24.47      0.93 o 
   1   7   0        3.62        6.75      0.62 o 
   2   7   0      439.67      539.11      7.22 o 
   3   7   0      802.92      858.86     10.94 o 
   4   7   0      245.23      226.57      3.87 o 
   5   7   0      433.36      376.48      6.03 o 
   6   7   0        0.04        4.14      1.05 o 
   7   7   0      247.34      210.16      5.03 o 
   8   7   0        0.75       -0.83      1.00 o 
   9   7   0       44.85       50.09      2.44 o 
  10   7   0       19.94       23.57      2.23 o 
  11   7   0       23.57       31.08      2.59 o 
  -7   8   0        4.63        4.62      1.54 o 
  -6   8   0       33.26       25.83      2.06 o 
  -5   8   0        0.04       -0.93      1.20 o 
  -4   8   0        0.09       -0.70      0.85 o 
  -3   8   0        0.63        1.47      0.96 o 
  -2   8   0       21.77       23.98      1.32 o 
  -1   8   0       27.89       20.18      1.07 o 
   0   8   0      316.05      335.03      4.53 o 
   1   8   0       80.28       64.40      1.71 o 
   2   8   0      650.50      631.26      8.45 o 
   3   8   0      436.92      466.19      6.50 o 
   4   8   0       21.92       19.64      1.04 o 
   5   8   0       45.60       34.75      2.90 o 
   6   8   0       38.01       52.04      4.17 o 
   7   8   0        2.49        4.69      1.92 o 
   8   8   0        7.45        8.10      1.48 o 
   9   8   0        0.64        1.06      1.19 o 
  10   8   0       18.22       15.06      1.81 o 
  11   8   0       19.84       16.64      1.95 o 
  -7   9   0        0.03       -1.04      1.38 o 
  -6   9   0        1.11        0.03      1.43 o 
  -5   9   0        7.69        5.39      1.59 o 
  -4   9   0        0.04       -1.01      1.01 o 
  -3   9   0       11.55       10.90      1.28 o 
  -2   9   0        6.70        8.98      1.14 o 
  -1   9   0       30.46       34.97      1.56 o 
   0   9   0        1.03        2.63      1.18 o 
   1   9   0       56.13       46.30      1.59 o 
   2   9   0      117.11      114.17      2.72 o 
   3   9   0        1.30        2.63      0.78 o 
   4   9   0       18.82       23.17      1.26 o 
   5   9   0      207.19      193.92      4.61 o 
   6   9   0      930.94      876.11     18.20 o 
   7   9   0       93.88       81.33      3.14 o 
   8   9   0       23.68       23.27      2.06 o 
   9   9   0       11.71       10.74      1.69 o 
  10   9   0        3.74        6.70      1.98 o 
  11   9   0       30.67       40.05      3.24 o 
  -6  10   0        6.05        2.89      1.65 o 
  -5  10   0       30.82       33.20      2.44 o 
  -4  10   0        9.13       16.66      1.67 o 
  -3  10   0       22.53       21.35      1.74 o 
  -2  10   0       16.86       22.73      2.39 o 
  -1  10   0      164.59      174.09      4.27 o 
   0  10   0     1053.35     1097.93     17.11 o 
   1  10   0      113.03      114.66      2.99 o 
   2  10   0      178.66      184.00      3.89 o 
   3  10   0      146.41      145.63      3.30 o 
   4  10   0       37.37       50.00      2.64 o 
   5  10   0       47.40       43.10      2.22 o 
   6  10   0       12.28        8.72      1.48 o 
   7  10   0       53.79       56.72      2.63 o 
   8  10   0       65.96       62.61      3.47 o 
   9  10   0       14.82       15.15      2.78 o 
  10  10   0        4.02        7.27      2.14 o 
  -5  11   0        0.52        0.73      1.55 o 
  -4  11   0       24.55       25.23      2.26 o 
  -3  11   0       15.16       13.31      1.91 o 
  -2  11   0       13.47       12.72      1.52 o 
  -1  11   0       78.11       77.42      2.87 o 
   0  11   0        0.62        2.37      2.16 o 
   1  11   0      127.96      134.81      3.64 o 
   2  11   0       76.17       82.11      4.94 o 
   3  11   0       19.68       16.49      1.67 o 
   4  11   0        0.11        0.79      1.05 o 
   5  11   0       78.71       79.43      5.08 o 
   6  11   0       52.03       48.78      4.28 o 
   7  11   0       59.40       59.05      4.71 o 
   8  11   0      112.35      110.83      6.42 o 
   9  11   0       34.54       33.80      3.85 o 
  10  11   0        2.56        4.28      2.57 o 
  -4  12   0       26.38       25.32      2.39 o 
  -3  12   0       41.80       44.72      2.74 o 
  -2  12   0        0.38        0.62      1.69 o 
  -1  12   0        7.24        8.74      1.58 o 
   0  12   0       58.60       60.26      2.68 o 
   1  12   0      113.51      111.63      3.46 o 
   2  12   0        0.23       -0.10      1.25 o 
   3  12   0       47.11       47.93      4.71 o 
   4  12   0       39.50       36.37      3.85 o 
   5  12   0        1.30        0.86      2.14 o 
   6  12   0       26.46       31.24      3.85 o 
   7  12   0        4.27        0.86      2.14 o 
   8  12   0        4.52        3.85      2.57 o 
   9  12   0        1.17        3.85      2.57 o 
  -3  13   0        5.28        1.82      2.39 o 
  -2  13   0        0.16       -1.64      1.64 o 
  -1  13   0        7.45        4.60      2.20 o 
   0  13   0        5.12        7.30      2.45 o 
   1  13   0        2.96        1.04      1.87 o 
   2  13   0        1.79       -0.04      1.74 o 
   3  13   0       10.42       11.13      3.42 o 
   4  13   0        0.25        5.56      3.00 o 
   5  13   0      178.63      151.05      8.13 o 
   6  13   0       10.95        8.99      3.00 o 
   7  13   0        6.36        6.85      3.00 o 
   8  13   0       84.01       90.72      6.42 o 
   9  13   0        0.01       -1.71      2.57 o 
  -1  14   0        0.88       -0.14      3.00 o 
   0  14   0       27.71       25.25      3.17 o 
   1  14   0        4.25        4.02      2.14 o 
   2  14   0       11.12       14.98      4.71 o 
   3  14   0       41.20       62.90      7.27 o 
   4  14   0       13.03       17.54      3.85 o 
   5  14   0        0.33        2.14      2.57 o 
   6  14   0        4.42        4.28      3.00 o 
   7  14   0       11.99       17.12      3.85 o 
   1  15   0        6.52        9.41      4.71 o 
   2  15   0        9.84       14.55      5.13 o 
   3  15   0       16.23       18.83      5.13 o 
   4  15   0        1.11        2.14      3.85 o 
   5  15   0       24.65       26.10      4.71 o 
   6  15   0       13.15       13.69      3.85 o 
  -5 -15   1        4.64        4.71      3.00 o 
  -3 -15   1        1.34        4.71      3.85 o 
  -2 -15   1       12.73       15.40      5.13 o 
  -7 -14   1        9.24        9.84      3.42 o 
  -6 -14   1        0.98        3.00      3.00 o 
  -5 -14   1        1.27        6.85      3.00 o 
  -4 -14   1       93.02       96.28      6.85 o 
  -3 -14   1        5.97       14.12      4.71 o 
  -2 -14   1        5.36        6.85      4.28 o 
  -1 -14   1       66.23       79.59      7.70 o 
   0 -14   1        3.74        6.02      2.36 o 
   1 -14   1        2.69        1.20      2.14 o 
  -8 -13   1        3.63        2.14      2.57 o 
  -7 -13   1        1.27        2.57      2.57 o 
  -6 -13   1       25.88       23.96      3.85 o 
  -5 -13   1        0.02       -1.28      2.57 o 
  -4 -13   1      165.02      163.89      8.56 o 
  -3 -13   1        3.12        2.14      2.57 o 
  -2 -13   1       34.48       35.09      5.56 o 
  -1 -13   1        0.53        0.16      1.81 o 
   0 -13   1       16.79       15.34      2.11 o 
   1 -13   1       16.80       23.23      2.50 o 
   2 -13   1       12.05       16.78      2.37 o 
   3 -13   1        7.78       11.91      2.67 o 
  -9 -12   1       15.63       22.25      3.42 o 
  -8 -12   1        9.47       10.70      3.00 o 
  -7 -12   1        2.55        4.28      2.57 o 
  -6 -12   1        4.79        7.70      2.57 o 
  -5 -12   1        2.96        5.13      2.57 o 
  -4 -12   1        5.75        5.56      1.82 o 
  -3 -12   1       39.79       55.50      3.76 o 
  -2 -12   1        6.80        5.21      1.19 o 
  -1 -12   1      138.97      142.52      3.87 o 
   0 -12   1        0.77       -0.25      1.28 o 
   1 -12   1       50.74       42.68      2.46 o 
   2 -12   1       20.90       22.55      2.47 o 
   3 -12   1        0.00        1.61      1.57 o 
   4 -12   1        2.56        1.34      1.81 o 
 -10 -11   1       11.36        9.14      3.42 o 
  -9 -11   1        0.02       -2.14      2.14 o 
  -8 -11   1        5.03        3.42      2.57 o 
  -7 -11   1       59.46       62.90      5.13 o 
  -6 -11   1        0.27       -0.57      1.24 o 
  -5 -11   1        1.42        0.86      1.24 o 
  -4 -11   1        5.36        6.07      1.83 o 
  -3 -11   1      296.80      309.55      6.83 o 
  -2 -11   1       34.23       28.53      2.04 o 
  -1 -11   1      195.47      192.45      7.32 o 
   0 -11   1       61.90       65.38      4.10 o 
   1 -11   1       55.16       60.14      2.25 o 
   2 -11   1        6.23        3.71      1.14 o 
   3 -11   1       96.81      100.76      3.28 o 
   4 -11   1        5.54        6.04      1.47 o 
   5 -11   1        0.88        0.86      1.76 o 
 -10 -10   1       10.66       11.91      2.45 o 
  -9 -10   1       35.29       38.72      2.55 o 
  -8 -10   1      185.08      193.88      5.45 o 
  -7 -10   1       19.12       24.82      2.05 o 
  -6 -10   1      249.82      237.15      5.60 o 
  -5 -10   1        9.82        8.15      1.48 o 
  -4 -10   1       51.47       58.76      2.55 o 
  -3 -10   1       46.41       63.30      3.40 o 
  -2 -10   1       38.86       40.77      1.97 o 
  -1 -10   1      701.96      699.55      9.91 o 
   0 -10   1       39.73       44.63      1.87 o 
   1 -10   1      512.98      516.24      7.42 o 
   2 -10   1      181.09      176.08      3.65 o 
   3 -10   1        7.98        6.55      1.26 o 
   4 -10   1        0.79        1.04      1.21 o 
   5 -10   1       21.69       18.38      2.02 o 
   6 -10   1        1.11        0.81      1.76 o 
 -10  -9   1        0.05       -0.97      1.44 o 
  -9  -9   1        3.02       -1.07      1.66 o 
  -8  -9   1        4.08        3.68      1.44 o 
  -7  -9   1      178.41      190.21      5.20 o 
  -6  -9   1      143.64      132.47      4.18 o 
  -5  -9   1        3.51        5.23      1.24 o 
  -4  -9   1       10.70       11.31      1.86 o 
  -3  -9   1      342.97      339.57      5.80 o 
  -2  -9   1       13.98       14.41      1.22 o 
  -1  -9   1       68.19       65.58      2.34 o 
   0  -9   1        0.96        2.12      0.80 o 
   1  -9   1       43.28       41.73      2.27 o 
   2  -9   1       41.33       41.01      1.71 o 
   3  -9   1       43.52       45.07      1.80 o 
   4  -9   1      149.84      133.06      3.47 o 
   5  -9   1        0.96        0.44      1.26 o 
   6  -9   1        4.11        2.73      1.54 o 
   7  -9   1        0.00        1.88      1.96 o 
 -11  -8   1        0.01        1.10      1.48 o 
 -10  -8   1       31.75       36.69      3.15 o 
  -9  -8   1       11.62       12.83      1.81 o 
  -8  -8   1       48.56       54.12      2.70 o 
  -7  -8   1      663.47      639.62     12.13 o 
  -6  -8   1        0.50       -0.43      1.09 o 
  -5  -8   1       75.86       85.49      2.79 o 
  -4  -8   1      141.04      147.25      3.05 o 
  -2  -8   1      502.95      517.38      7.18 o 
  -1  -8   1       71.86       62.67      1.70 o 
   0  -8   1        9.34        8.15      0.75 o 
   1  -8   1      567.59      580.09      7.09 o 
   2  -8   1        6.88        5.53      0.92 o 
   3  -8   1       41.39       45.61      1.76 o 
   4  -8   1       27.01       26.45      1.67 o 
   5  -8   1       10.20       14.72      1.47 o 
   6  -8   1       16.71       16.26      1.85 o 
   7  -8   1        3.66        3.19      1.55 o 
 -11  -7   1       19.09       23.14      2.18 o 
 -10  -7   1       37.47       38.22      2.49 o 
  -9  -7   1       51.79       52.63      3.43 o 
  -8  -7   1        0.02       -0.43      0.95 o 
  -7  -7   1        3.69        4.71      1.25 o 
  -6  -7   1       34.70       35.75      1.95 o 
  -5  -7   1      198.29      197.40      4.58 o 
  -4  -7   1      259.88      275.45      4.56 o 
  -3  -7   1      326.38      335.72      4.91 o 
  -2  -7   1        0.49        3.27      0.83 o 
  -1  -7   1       23.36       29.49      2.07 o 
   0  -7   1      107.78      124.68      2.20 o 
   1  -7   1       60.92       59.15      1.60 o 
   2  -7   1       55.93       44.62      1.56 o 
   3  -7   1       66.53       64.92      1.93 o 
   4  -7   1      128.18      132.75      3.21 o 
   5  -7   1        3.15        1.51      1.02 o 
   6  -7   1       18.45       14.30      1.74 o 
   7  -7   1        0.29        1.88      1.33 o 
   8  -7   1        5.35        7.06      1.69 o 
 -11  -6   1        0.66       -1.01      1.29 o 
 -10  -6   1        0.75        0.74      1.39 o 
  -9  -6   1       30.46       32.28      2.11 o 
  -8  -6   1       29.68       31.42      2.68 o 
  -7  -6   1      371.71      343.59      7.16 o 
  -6  -6   1      105.28       96.32      3.00 o 
  -5  -6   1      116.97      125.50      2.86 o 
  -4  -6   1      120.34      145.25      2.50 o 
  -3  -6   1      225.72      281.15      5.99 o 
  -2  -6   1       96.60      116.18      2.16 o 
  -1  -6   1      831.38      862.74      9.36 o 
   0  -6   1        1.06        1.03      0.45 o 
   1  -6   1      634.23      697.15      7.95 o 
   2  -6   1      829.51      885.18      9.92 o 
   3  -6   1        1.09        2.02      0.78 o 
   4  -6   1      195.43      183.97      3.74 o 
   5  -6   1       89.87       96.31      2.78 o 
   6  -6   1       47.74       48.47      2.08 o 
   7  -6   1        0.63       -0.02      1.15 o 
   8  -6   1       42.94       43.94      2.59 o 
   9  -6   1        5.46        6.12      1.77 o 
 -11  -5   1       31.68       30.32      2.27 o 
 -10  -5   1       70.85       63.94      3.08 o 
  -9  -5   1       34.79       26.99      1.87 o 
  -8  -5   1        7.20        9.23      1.29 o 
  -7  -5   1       34.80       36.39      2.72 o 
  -6  -5   1      901.41      930.39     13.56 o 
  -5  -5   1       49.28       55.30      8.99 o 
  -4  -5   1      257.92      300.63      4.95 o 
  -3  -5   1      582.53      604.28      8.78 o 
  -2  -5   1     3030.25     2960.47     34.92 o 
  -1  -5   1      242.17      227.67      3.74 o 
   0  -5   1      741.78      714.36      7.79 o 
   1  -5   1       19.48       19.64      0.83 o 
   2  -5   1     1551.52     1577.06     16.69 o 
   3  -5   1       44.47       53.01      2.77 o 
   4  -5   1      797.14      802.99     11.08 o 
   5  -5   1       70.77       88.49      2.62 o 
   6  -5   1       42.91       37.00      1.79 o 
   7  -5   1        5.70       10.57      1.61 o 
   8  -5   1        4.85        3.28      1.41 o 
   9  -5   1        6.49        3.09      1.57 o 
 -11  -4   1       10.39        8.45      1.64 o 
 -10  -4   1        0.22       -1.19      1.19 o 
  -9  -4   1        8.74       10.27      1.55 o 
  -8  -4   1      347.63      314.37      6.86 o 
  -7  -4   1       23.17       19.74      1.51 o 
  -6  -4   1      440.86      424.37      5.95 o 
  -5  -4   1      393.40      457.15      6.14 o 
  -4  -4   1      599.58      615.46      7.90 o 
  -3  -4   1     2143.29     2053.77     25.27 o 
  -2  -4   1       16.33       22.07      0.66 o 
  -1  -4   1     4718.92     5001.02     47.07 o 
   0  -4   1     1511.29     1436.16     13.92 o 
   1  -4   1      122.10      137.84      1.80 o 
   2  -4   1       20.22       16.46      0.73 o 
   3  -4   1       66.78       65.18      1.62 o 
   4  -4   1        0.14       -0.12      0.57 o 
   5  -4   1       71.10       74.54      3.37 o 
   6  -4   1      121.25      117.19      2.91 o 
   7  -4   1       10.11       10.83      1.47 o 
   8  -4   1       24.21       26.18      1.92 o 
   9  -4   1       13.31       19.01      1.78 o 
  10  -4   1        5.23        3.63      1.44 o 
 -11  -3   1        3.82        5.62      1.64 o 
 -10  -3   1       29.99       32.74      2.21 o 
  -9  -3   1        2.24        2.45      1.25 o 
  -8  -3   1        0.08       -1.19      1.19 o 
  -7  -3   1       82.77      101.90      2.61 o 
  -6  -3   1        0.26        0.93      0.59 o 
  -5  -3   1      205.81      216.37      3.78 o 
  -4  -3   1     1998.62     2011.19     27.36 o 
  -3  -3   1     1887.53     2011.24     24.66 o 
  -2  -3   1      489.34      426.67      5.94 o 
  -1  -3   1     2753.91     2619.64     26.62 o 
   0  -3   1      110.75      122.72      1.54 o 
   1  -3   1      102.09       91.92      1.50 o 
   2  -3   1      381.01      325.10      3.66 o 
   3  -3   1     2670.79     2625.81     29.16 o 
   4  -3   1       40.09       28.08      1.07 o 
   5  -3   1      690.85      719.44     11.73 o 
   6  -3   1       27.62       25.16      1.31 o 
   7  -3   1      300.37      289.98      6.75 o 
   8  -3   1        0.56       -0.35      1.08 o 
   9  -3   1       15.68       15.65      1.56 o 
  10  -3   1        3.51        2.10      1.22 o 
 -11  -2   1       16.75       14.00      1.91 o 
 -10  -2   1       14.06       17.87      1.91 o 
  -9  -2   1       10.08       10.47      1.55 o 
  -8  -2   1       79.59       74.78      2.80 o 
  -7  -2   1      277.83      272.92      4.40 o 
  -6  -2   1      826.26      854.49     11.04 o 
  -5  -2   1       57.77       31.93      1.09 o 
  -4  -2   1      489.18      488.62      6.43 o 
  -3  -2   1       15.92       20.04      0.75 o 
  -2  -2   1      341.90      374.95      4.96 o 
  -1  -2   1    13710.83    14114.21    155.05 o 
   0  -2   1     1242.43     1230.34     11.79 o 
   1  -2   1       13.88        7.35      0.31 o 
   2  -2   1       19.21       27.82      0.67 o 
   3  -2   1       44.12       56.96      1.09 o 
   4  -2   1      601.10      665.33      9.85 o 
   5  -2   1      219.73      226.09      3.38 o 
   6  -2   1       48.91       51.83      1.65 o 
   7  -2   1     1284.58     1210.31     16.07 o 
   8  -2   1        5.06        2.67      1.10 o 
   9  -2   1       55.61       56.19      3.91 o 
  10  -2   1       23.98       19.20      1.70 o 
 -11  -1   1       16.41       20.69      2.18 o 
 -10  -1   1        1.65        2.77      1.33 o 
  -9  -1   1        2.25        2.64      1.01 o 
  -8  -1   1        3.33        4.89      1.13 o 
  -7  -1   1       19.60       17.16      0.99 o 
  -6  -1   1        8.48        7.00      0.60 o 
  -5  -1   1      277.48      323.76     13.88 o 
  -4  -1   1     2589.89     2658.58     31.58 o 
  -3  -1   1       81.82       77.87      3.00 o 
  -2  -1   1     2312.35     2294.25     30.32 o 
  -1  -1   1     3402.04     3583.38     43.33 o 
   0  -1   1      661.34      611.27      5.92 o 
   1  -1   1       11.76       16.63      0.36 o 
   2  -1   1    11433.33    10922.33    112.01 o 
   3  -1   1     2016.12     2115.48     20.41 o 
   4  -1   1     1785.02     1683.26     18.93 o 
   5  -1   1      137.74      125.78      2.17 o 
   6  -1   1       32.99       30.38      1.10 o 
   7  -1   1        5.21        7.84      1.15 o 
   8  -1   1        5.93        8.01      1.27 o 
   9  -1   1        0.61        3.35      1.06 o 
  10  -1   1        2.01        2.14      1.27 o 
  11  -1   1        2.84        2.75      1.48 o 
 -11   0   1        4.21        8.30      1.67 o 
 -10   0   1        3.11        3.63      1.45 o 
  -9   0   1       16.02       15.25      1.30 o 
  -8   0   1      223.39      199.71      4.09 o 
  -7   0   1        0.06       -0.29      0.73 o 
  -6   0   1      241.31      224.43      4.01 o 
  -5   0   1      533.67      473.50      5.56 o 
  -4   0   1     1178.78     1212.31     12.83 o 
  -3   0   1     6163.74     6349.89     64.34 o 
  -2   0   1     1613.08     1501.20     16.54 o 
  -1   0   1      450.11      497.92      5.61 o 
   0   0   1       44.24       39.39      0.64 o 
   1   0   1     3156.60     3066.35     31.62 o 
   2   0   1      388.84      418.03      4.51 o 
   3   0   1      187.89      193.72      2.56 o 
   4   0   1      387.60      447.51      5.47 o 
   5   0   1     1445.90     1512.61     17.12 o 
   6   0   1      223.15      203.95      3.08 o 
   7   0   1        3.17        5.53      0.70 o 
   8   0   1       85.79       88.98      2.47 o 
   9   0   1        0.09        1.33      1.15 o 
  10   0   1       22.63       29.12      2.66 o 
  11   0   1        0.16        1.33      1.27 o 
 -10   1   1       27.64       29.59      2.26 o 
  -9   1   1        4.75        2.57      1.11 o 
  -8   1   1       42.44       30.03      1.64 o 
  -7   1   1      538.21      563.53      8.40 o 
  -6   1   1       11.25        9.96      0.71 o 
  -5   1   1      893.51      923.76     10.18 o 
  -4   1   1       19.24       17.67      1.62 o 
  -3   1   1      140.33      154.63      2.23 o 
  -2   1   1     5781.55     5758.60     58.81 o 
  -1   1   1    26246.36    25891.05    468.48 o 
   0   1   1      727.52      651.33      8.06 o 
   1   1   1        2.90        4.19      0.18 o 
   2   1   1      608.23      599.87     12.25 o 
   3   1   1      468.49      525.29      8.87 o 
   4   1   1     1961.64     1908.71     25.99 o 
   5   1   1      813.09      789.83     12.15 o 
   6   1   1      369.95      336.39      4.17 o 
   7   1   1       15.62       17.86      1.21 o 
   8   1   1       48.20       46.07      2.13 o 
   9   1   1       20.79       18.66      1.51 o 
  10   1   1       63.10       66.76      2.66 o 
  11   1   1       10.27       11.09      1.54 o 
 -10   2   1        0.86        2.36      1.24 o 
  -9   2   1        2.33       -0.59      1.01 o 
  -8   2   1        0.09       -0.25      0.93 o 
  -7   2   1     1686.67     1726.97     22.36 o 
  -6   2   1       39.75       36.94      1.33 o 
  -5   2   1      861.37      832.02     10.01 o 
  -4   2   1     2128.42     2085.43     21.78 o 
  -3   2   1      327.32      318.73      3.80 o 
  -2   2   1      124.80      113.37      1.73 o 
  -1   2   1     2010.36     2057.30     19.73 o 
   0   2   1      438.50      463.32      4.58 o 
   1   2   1     1289.25     1335.79     16.05 o 
   2   2   1      176.94      185.79      2.44 o 
   3   2   1      561.00      551.83      7.94 o 
   4   2   1       64.11       63.20      3.06 o 
   5   2   1      579.28      642.31      8.35 o 
   6   2   1       77.27       84.71      1.67 o 
   7   2   1      116.62      107.30      2.16 o 
   8   2   1       11.17       10.88      0.80 o 
   9   2   1       93.80       97.17      2.87 o 
  10   2   1       65.08       66.08      2.57 o 
  11   2   1        0.88        2.60      1.24 o 
 -10   3   1        1.79       -0.36      1.21 o 
  -9   3   1        2.88        1.98      1.20 o 
  -8   3   1       15.67       19.76      1.56 o 
  -7   3   1        8.00       10.43      1.64 o 
  -6   3   1       52.70       49.34      2.21 o 
  -5   3   1       49.44       46.56      1.53 o 
  -4   3   1       14.77       13.28      0.73 o 
  -3   3   1     1389.58     1612.39     20.16 o 
  -2   3   1      865.60      815.72      8.27 o 
  -1   3   1     2637.09     2613.29     25.05 o 
   0   3   1       99.64       97.30      1.27 o 
   1   3   1        0.05        0.91      0.25 o 
   2   3   1      494.45      495.58      7.65 o 
   3   3   1     1363.71     1395.39     16.80 o 
   4   3   1      544.35      489.74      7.13 o 
   5   3   1      212.84      205.78      3.12 o 
   6   3   1        1.20        3.48      1.20 o 
   7   3   1      478.81      471.01      6.63 o 
   8   3   1       41.07       43.85      1.49 o 
   9   3   1      129.51      123.82      3.20 o 
  10   3   1       10.46        9.62      1.42 o 
  11   3   1       22.03       25.84      1.80 o 
  -9   4   1        3.47        1.90      1.34 o 
  -8   4   1        3.82        3.53      1.18 o 
  -7   4   1        0.57        2.60      1.00 o 
  -6   4   1       45.17       42.55      2.17 o 
  -5   4   1      178.28      158.69      3.18 o 
  -4   4   1      423.66      418.89      5.72 o 
  -3   4   1       58.27       63.37      1.55 o 
  -2   4   1      140.30      158.98      2.19 o 
  -1   4   1        7.96        8.16      1.99 o 
   0   4   1       64.15       66.30      1.11 o 
   1   4   1      652.11      630.69      6.66 o 
   2   4   1     4831.83     4781.18     62.54 o 
   3   4   1        5.38        7.19      0.41 o 
   4   4   1       31.93       30.62      1.06 o 
   5   4   1       20.00       16.48      1.01 o 
   6   4   1      334.40      369.47      5.10 o 
   7   4   1       37.44       35.25      1.16 o 
   8   4   1      508.98      476.49      7.52 o 
   9   4   1       13.61        7.89      1.33 o 
  10   4   1       93.20       86.40      2.97 o 
  11   4   1       13.80       17.26      1.95 o 
  -9   5   1        0.15       -0.09      1.28 o 
  -8   5   1       21.53       20.85      1.80 o 
  -7   5   1        5.03        8.80      1.41 o 
  -6   5   1      345.53      338.39      6.65 o 
  -5   5   1        8.51       13.54      3.09 o 
  -4   5   1       10.71        7.88      0.93 o 
  -3   5   1       20.48       24.03      1.06 o 
  -2   5   1     1972.07     1910.76     23.91 o 
  -1   5   1      603.48      538.04      6.20 o 
   0   5   1     2638.73     2699.66     27.27 o 
   1   5   1       96.97      109.21      1.71 o 
   2   5   1       11.16       13.83      0.60 o 
   3   5   1      279.94      346.65      6.36 o 
   4   5   1     3630.09     3766.27     44.86 o 
   5   5   1      364.24      340.54      5.36 o 
   6   5   1       95.96       87.88      1.77 o 
   7   5   1       32.08       38.43      1.30 o 
   8   5   1       98.52       86.89      2.29 o 
   9   5   1       23.59       20.44      1.64 o 
  10   5   1       12.51       11.14      1.40 o 
  11   5   1        3.25        3.14      1.09 o 
  -9   6   1       11.15       13.19      2.12 o 
  -8   6   1       13.78       17.94      1.80 o 
  -7   6   1       11.17       12.75      1.74 o 
  -6   6   1       10.75       12.38      1.54 o 
  -5   6   1        0.03        4.24      1.20 o 
  -4   6   1       36.94       31.74      1.52 o 
  -3   6   1       14.18       10.87      1.02 o 
  -2   6   1        4.65        3.77      0.68 o 
  -1   6   1      364.12      384.61      4.80 o 
   0   6   1      433.77      462.45      5.39 o 
   1   6   1      232.53      249.65      3.40 o 
   2   6   1      113.90       96.00      1.82 o 
   3   6   1       24.29       27.60      1.36 o 
   4   6   1      347.37      398.72      6.04 o 
   5   6   1      135.51      127.10      2.31 o 
   6   6   1       83.50       89.28      2.00 o 
   7   6   1       18.62       19.61      1.44 o 
   8   6   1       55.04       53.01      2.21 o 
   9   6   1      359.79      324.83      6.92 o 
  10   6   1       47.86       46.09      2.27 o 
  11   6   1       23.46       23.19      1.74 o 
  -8   7   1        1.11       -0.11      1.25 o 
  -7   7   1       14.29       15.11      2.49 o 
  -6   7   1        0.03        1.73      1.41 o 
  -5   7   1       18.87       17.13      1.69 o 
  -4   7   1        1.84        2.74      1.02 o 
  -3   7   1      195.70      208.12      4.00 o 
  -2   7   1      157.38      158.76      2.93 o 
  -1   7   1      181.66      201.55      4.07 o 
   0   7   1        0.76        0.61      0.52 o 
   1   7   1      159.34      166.73      2.67 o 
   2   7   1       43.29       38.11      1.21 o 
   3   7   1      650.49      738.92     11.63 o 
   4   7   1      151.34      125.66      2.29 o 
   5   7   1      421.36      392.60      6.32 o 
   6   7   1       92.06       78.42      2.29 o 
   7   7   1      315.42      311.68      6.59 o 
   8   7   1        6.34        5.11      1.22 o 
   9   7   1        0.69        0.63      1.01 o 
  10   7   1        0.22       -0.47      1.22 o 
  11   7   1        0.48        1.42      1.36 o 
  -7   8   1        0.02        2.00      1.41 o 
  -6   8   1       44.12       40.47      2.50 o 
  -5   8   1       59.83       78.15      3.10 o 
  -4   8   1        5.15        5.03      1.16 o 
  -3   8   1      188.93      174.93      3.74 o 
  -2   8   1       11.79       12.03      1.18 o 
  -1   8   1       73.64       69.11      2.11 o 
   0   8   1        2.02        2.07      0.68 o 
   1   8   1      150.03      155.01      2.71 o 
   2   8   1        5.99        3.52      0.59 o 
   3   8   1      109.29       89.12      1.96 o 
   4   8   1       15.98       13.84      0.99 o 
   5   8   1       57.13       71.81      1.95 o 
   6   8   1      418.39      371.92      7.44 o 
   7   8   1      694.29      722.31     13.08 o 
   8   8   1      148.29      138.62      3.94 o 
   9   8   1       45.20       43.42      2.37 o 
  10   8   1       39.89       35.63      2.32 o 
  11   8   1       32.48       31.65      2.42 o 
  -7   9   1        3.49        2.49      1.63 o 
  -6   9   1        7.12        7.63      1.60 o 
  -5   9   1        1.94       -0.27      1.30 o 
  -4   9   1       59.83       58.17      2.78 o 
  -3   9   1       11.02       10.19      1.72 o 
  -2   9   1       53.09       46.39      2.21 o 
  -1   9   1       17.83       29.19      4.32 o 
   0   9   1      437.94      420.18      5.91 o 
   1   9   1      118.09      114.06      2.39 o 
   2   9   1        1.03        0.11      0.60 o 
   3   9   1      215.26      209.48      3.95 o 
   4   9   1      257.82      221.44      4.04 o 
   5   9   1      208.93      199.59      4.20 o 
   6   9   1       95.69      100.29      3.04 o 
   7   9   1      250.90      268.71      8.56 o 
   8   9   1       26.02       27.70      4.01 o 
   9   9   1        4.14        4.02      1.29 o 
  10   9   1       12.98       14.32      2.78 o 
  11   9   1        7.23       11.06      2.20 o 
  -6  10   1       13.29       14.89      2.57 o 
  -5  10   1       20.28       22.49      2.17 o 
  -4  10   1        2.13        1.34      1.33 o 
  -3  10   1       71.24       70.14      2.91 o 
  -2  10   1        8.53       10.11      1.63 o 
  -1  10   1      136.09      139.22      7.16 o 
   0  10   1       15.84       13.91      1.44 o 
   1  10   1       73.10       74.34      2.20 o 
   2  10   1        1.55        2.86      0.90 o 
   3  10   1        0.03       -0.43      0.78 o 
   4  10   1      383.86      384.92      6.40 o 
   5  10   1       25.93       27.54      1.73 o 
   6  10   1        0.00       -0.14      0.99 o 
   7  10   1       37.11       29.95      3.00 o 
   8  10   1       47.03       47.93      4.28 o 
   9  10   1        0.02        0.04      1.74 o 
  10  10   1      140.04      147.81      5.62 o 
  11  10   1       22.26       27.07      2.85 o 
  -5  11   1        1.55        0.36      1.52 o 
  -4  11   1       29.38       28.26      2.39 o 
  -3  11   1        0.19       -1.24      1.40 o 
  -2  11   1       19.87       17.08      1.94 o 
  -1  11   1      417.64      447.06      7.40 o 
   0  11   1       13.87       17.60      1.68 o 
   1  11   1      175.64      184.83      3.80 o 
   2  11   1       33.56       41.91      1.75 o 
   3  11   1      197.03      202.98      4.63 o 
   4  11   1       23.88       15.54      2.15 o 
   5  11   1        7.86        6.42      2.14 o 
   6  11   1       72.69       78.73      5.13 o 
   7  11   1       45.71       50.92      4.28 o 
   8  11   1       10.79       17.54      3.00 o 
   9  11   1        5.94        5.13      2.57 o 
  10  11   1        0.90        1.71      2.14 o 
  -4  12   1        0.84       -0.14      1.60 o 
  -3  12   1        0.03        2.25      1.67 o 
  -2  12   1       97.30       98.65      4.31 o 
  -1  12   1       10.74        8.92      1.60 o 
   0  12   1       46.25       40.76      2.26 o 
   1  12   1      266.93      272.19      8.43 o 
   2  12   1       56.44       53.01      2.80 o 
   3  12   1        0.10       -1.34      1.34 o 
   4  12   1       72.31       58.62      5.13 o 
   5  12   1      157.97      142.92      7.70 o 
   6  12   1        5.32        4.71      2.57 o 
   7  12   1        3.68        4.71      2.57 o 
   8  12   1        0.14        1.28      2.14 o 
   9  12   1        1.41        0.00      2.57 o 
  10  12   1       23.08       26.96      3.85 o 
  -3  13   1        1.82        1.94      2.45 o 
  -2  13   1        0.42       -0.95      1.87 o 
  -1  13   1       12.81       16.44      2.85 o 
   0  13   1       26.37       31.69      3.17 o 
   1  13   1       22.31       20.82      2.77 o 
   2  13   1       75.06       77.83      5.13 o 
   3  13   1        4.12        4.71      2.05 o 
   4  13   1        4.13        3.85      2.57 o 
   5  13   1        0.12       -1.28      2.57 o 
   6  13   1        6.03        8.13      2.57 o 
   7  13   1       31.92       36.37      4.28 o 
   8  13   1        8.54        8.13      3.00 o 
   9  13   1       16.07       15.83      3.42 o 
  -1  14   1       14.03       17.85      3.08 o 
   0  14   1        0.02       -1.47      2.05 o 
   1  14   1       41.15       49.46      4.49 o 
   2  14   1       49.79       43.24      3.48 o 
   3  14   1       17.17       20.11      4.71 o 
   4  14   1       35.47       30.38      4.28 o 
   5  14   1        7.59        6.85      3.00 o 
   6  14   1        3.85        2.57      2.57 o 
   7  14   1       13.12       22.25      3.85 o 
   8  14   1        0.35        1.71      3.00 o 
   1  15   1        1.74        2.25      2.20 o 
   2  15   1        8.61        5.13      4.71 o 
   3  15   1        3.42        6.85      4.71 o 
   4  15   1        4.51        9.84      4.28 o 
   5  15   1        2.17       -0.86      3.00 o 
   6  15   1       17.71       24.39      4.28 o 
  -3 -15   2        6.73        5.56      4.28 o 
  -6 -14   2        0.19        1.28      3.00 o 
  -5 -14   2        3.25        6.85      3.42 o 
  -3 -14   2        0.14        3.85      3.85 o 
  -2 -14   2        2.79        4.28      3.85 o 
  -1 -14   2        2.82        0.86      4.28 o 
   0 -14   2        8.24        4.28      4.28 o 
   1 -14   2        0.04       -2.57      2.57 o 
  -8 -13   2        5.38        8.99      3.42 o 
  -7 -13   2        4.68        4.28      3.00 o 
  -6 -13   2        0.04        0.43      2.57 o 
  -5 -13   2      161.89      166.03      8.99 o 
  -4 -13   2        1.09       -1.28      2.57 o 
  -2 -13   2       17.53       17.94      3.00 o 
  -1 -13   2        8.38        4.98      1.86 o 
   0 -13   2       14.05       20.28      2.02 o 
   1 -13   2        0.37       -1.55      1.55 o 
   2 -13   2        3.60        8.16      2.36 o 
  -9 -12   2       32.68       29.53      4.28 o 
  -8 -12   2       43.51       52.20      5.13 o 
  -7 -12   2       33.27       32.09      3.85 o 
  -6 -12   2       18.31       16.69      3.42 o 
  -5 -12   2       59.69       59.95      3.21 o 
  -4 -12   2        1.28        4.56      1.48 o 
  -3 -12   2        0.39       -0.29      1.24 o 
  -2 -12   2       18.08       19.87      2.78 o 
  -1 -12   2        9.45        7.01      1.53 o 
   0 -12   2       29.10       29.49      2.07 o 
   1 -12   2       75.30       74.31      2.87 o 
   2 -12   2        0.76       -0.34      1.69 o 
   3 -12   2        0.15       -1.16      1.51 o 
   4 -12   2        0.66       -0.56      1.89 o 
  -9 -11   2        0.00       -0.86      2.14 o 
  -8 -11   2       10.16        7.15      2.05 o 
  -7 -11   2        0.01        1.20      1.38 o 
  -6 -11   2       47.40       51.80      2.72 o 
  -5 -11   2       94.05       86.47      3.37 o 
  -4 -11   2       82.01       83.78      3.29 o 
  -3 -11   2        0.04       -0.14      1.24 o 
  -2 -11   2       98.16       94.21      2.87 o 
  -1 -11   2       11.29       14.19      1.53 o 
   0 -11   2      338.52      358.46      9.15 o 
   1 -11   2      271.92      278.71      5.01 o 
   2 -11   2       32.37       35.19      1.89 o 
   3 -11   2        6.57        4.48      1.39 o 
   4 -11   2        0.11       -0.14      1.43 o 
   5 -11   2        0.13        1.93      1.88 o 
 -10 -10   2       21.69       22.50      2.32 o 
  -9 -10   2        6.20        3.11      1.60 o 
  -8 -10   2      110.60      116.33      4.19 o 
  -7 -10   2        4.44        2.42      1.48 o 
  -6 -10   2       95.69       96.12      3.80 o 
  -5 -10   2       30.12       24.96      1.98 o 
  -4 -10   2      310.73      308.18      6.75 o 
  -3 -10   2       83.84       88.38      3.29 o 
  -2 -10   2     1177.22     1190.33     20.38 o 
  -1 -10   2      324.72      291.24      4.74 o 
   0 -10   2      508.56      491.74      8.74 o 
   1 -10   2      199.20      207.17      4.00 o 
   2 -10   2       47.54       44.51      2.14 o 
   3 -10   2       15.05       11.87      1.38 o 
   4 -10   2       12.09       15.81      1.62 o 
   5 -10   2       17.89       18.46      2.38 o 
   6 -10   2        0.78       -0.60      1.76 o 
 -10  -9   2        0.09        0.04      1.55 o 
  -9  -9   2       12.63       11.48      1.81 o 
  -8  -9   2        0.09        2.65      1.44 o 
  -7  -9   2       26.10       32.00      2.95 o 
  -6  -9   2        8.12       14.83      1.41 o 
  -5  -9   2        9.19        6.87      1.30 o 
  -4  -9   2      406.87      396.68      7.99 o 
  -3  -9   2      176.44      177.60      3.70 o 
  -2  -9   2      652.43      658.67     10.14 o 
  -1  -9   2      100.19       85.91      2.81 o 
   0  -9   2      249.59      279.55      4.14 o 
   1  -9   2       23.70       21.18      1.31 o 
   2  -9   2       25.78       30.62      1.56 o 
   3  -9   2       19.14       26.73      1.56 o 
   4  -9   2        0.11       -0.05      1.13 o 
   5  -9   2       12.27        9.07      1.45 o 
   6  -9   2       10.27        8.18      3.42 o 
   7  -9   2        0.49        0.06      1.69 o 
 -11  -8   2        1.93        0.60      2.25 o 
 -10  -8   2        0.74        0.57      1.33 o 
  -9  -8   2        0.21       -0.20      1.97 o 
  -8  -8   2       30.92       29.98      2.83 o 
  -7  -8   2      213.40      203.81      7.84 o 
  -6  -8   2       41.87       45.57      3.28 o 
  -5  -8   2       65.83       63.59      2.31 o 
  -4  -8   2       15.90       17.47      1.48 o 
  -3  -8   2        1.80        0.68      0.65 o 
  -2  -8   2       21.45       26.38      1.62 o 
  -1  -8   2       10.33        9.20      0.86 o 
   0  -8   2      236.63      222.45      3.36 o 
   1  -8   2       21.27       21.67      1.20 o 
   2  -8   2        2.52        3.25      0.92 o 
   3  -8   2       19.75       17.91      1.23 o 
   4  -8   2       10.23        8.27      1.16 o 
   5  -8   2       52.16       45.79      2.09 o 
   6  -8   2       13.08       18.14      1.93 o 
   7  -8   2       11.76       19.93      2.36 o 
 -11  -7   2        2.16        4.46      1.59 o 
 -10  -7   2       16.20       17.51      1.91 o 
  -9  -7   2       20.16       21.06      1.91 o 
  -8  -7   2        1.03        1.45      1.22 o 
  -7  -7   2       74.64       62.49      3.13 o 
  -6  -7   2      132.70      140.57      4.00 o 
  -5  -7   2      334.75      315.39      6.63 o 
  -4  -7   2      744.67      775.66     11.80 o 
  -3  -7   2      642.88      691.27      9.44 o 
  -2  -7   2        0.39        0.15      0.49 o 
  -1  -7   2      577.15      561.89      7.11 o 
   0  -7   2      268.60      301.51      4.07 o 
   1  -7   2      131.44      122.41      2.30 o 
   2  -7   2       73.28       71.52      2.23 o 
   3  -7   2      119.17      113.14      2.61 o 
   4  -7   2       73.70       69.47      2.14 o 
   5  -7   2        0.36       -1.13      1.13 o 
   6  -7   2        9.99        9.50      1.43 o 
   7  -7   2        9.83        5.87      1.54 o 
   8  -7   2        5.45        2.70      1.80 o 
 -11  -6   2        1.39       -0.27      1.45 o 
 -10  -6   2       23.40       22.95      2.07 o 
  -9  -6   2       71.49       60.43      2.95 o 
  -8  -6   2       45.49       35.70      2.88 o 
  -7  -6   2       35.15       25.68      1.81 o 
  -6  -6   2       13.90       12.86      1.38 o 
  -5  -6   2       45.09       40.72      1.88 o 
  -4  -6   2        2.69        8.45      1.34 o 
  -3  -6   2      191.80      171.96      2.65 o 
  -2  -6   2      163.70      160.46      2.53 o 
  -1  -6   2      747.99      766.44      9.14 o 
   0  -6   2      489.94      468.48      6.04 o 
   1  -6   2      499.14      572.93      6.71 o 
   2  -6   2      465.06      427.40      5.37 o 
   3  -6   2      287.86      256.03      4.09 o 
   4  -6   2       60.55       60.58      2.14 o 
   5  -6   2       51.22       42.89      1.86 o 
   6  -6   2      109.03       97.05      3.07 o 
   7  -6   2       84.85       89.34      3.26 o 
   8  -6   2       10.05       11.88      1.77 o 
   9  -6   2        0.15        1.44      1.74 o 
 -11  -5   2        1.67        1.19      1.55 o 
 -10  -5   2       26.90       29.03      2.23 o 
  -9  -5   2        1.48        0.16      1.22 o 
  -8  -5   2      107.44      109.55      3.65 o 
  -7  -5   2        2.11        1.22      1.40 o 
  -6  -5   2      113.16      118.05      3.74 o 
  -5  -5   2      391.68      363.50      6.12 o 
  -4  -5   2       19.51       43.12      1.54 o 
  -3  -5   2      948.31      837.42     12.17 o 
  -2  -5   2      202.90      194.80      2.83 o 
  -1  -5   2      349.55      370.01      4.40 o 
   0  -5   2      176.17      178.22      3.03 o 
   1  -5   2      167.32      199.32      2.83 o 
   2  -5   2      482.49      483.26      5.81 o 
   3  -5   2      219.71      226.07      3.63 o 
   4  -5   2      197.30      202.80      3.57 o 
   5  -5   2       17.29       22.10      2.78 o 
   6  -5   2      202.98      188.03      3.92 o 
   7  -5   2        1.66        2.55      1.20 o 
   8  -5   2        2.01        2.20      1.36 o 
   9  -5   2        2.08        0.86      1.48 o 
 -11  -4   2       17.33       16.76      2.14 o 
 -10  -4   2        0.85       -0.55      1.22 o 
  -9  -4   2        6.00        6.17      1.51 o 
  -8  -4   2       22.43       19.10      1.81 o 
  -7  -4   2      101.68      102.72      4.04 o 
  -6  -4   2      521.60      491.42      9.23 o 
  -5  -4   2      299.04      339.35      5.69 o 
  -4  -4   2      128.14      135.33      4.14 o 
  -3  -4   2      119.56      114.24      2.51 o 
  -2  -4   2       10.87       13.11      0.50 o 
  -1  -4   2     1176.28     1144.47     11.94 o 
   0  -4   2      221.28      176.30      2.39 o 
   1  -4   2     1779.24     1680.83     17.32 o 
   2  -4   2      883.09      988.33     11.45 o 
   3  -4   2     1971.12     2024.82     25.06 o 
   4  -4   2       34.39       45.45      2.49 o 
   5  -4   2       56.60       66.08      2.01 o 
   6  -4   2      287.82      284.60      5.70 o 
   7  -4   2       62.30       59.93      2.19 o 
   8  -4   2       59.65       62.29      2.73 o 
   9  -4   2        9.51       10.48      1.64 o 
  10  -4   2        7.04       10.66      1.81 o 
 -11  -3   2        5.87        4.00      1.64 o 
 -10  -3   2        7.87       10.47      1.81 o 
  -9  -3   2       83.03       95.08      3.46 o 
  -8  -3   2       37.75       34.60      2.07 o 
  -7  -3   2      342.21      336.25      7.10 o 
  -6  -3   2      195.87      237.38      3.91 o 
  -5  -3   2     2488.60     2542.94     31.37 o 
  -4  -3   2      531.28      477.89      6.55 o 
  -3  -3   2      235.11      225.29      3.43 o 
  -2  -3   2     3212.08     3451.64     38.45 o 
  -1  -3   2      944.70     1035.04     10.21 o 
   0  -3   2      419.61      523.32     17.16 o 
   1  -3   2      130.84      149.17      1.82 o 
   2  -3   2       57.95       60.79      1.15 o 
   3  -3   2       20.95       20.53      0.86 o 
   4  -3   2      125.42      130.11      3.57 o 
   5  -3   2       80.55       73.18      1.81 o 
   6  -3   2        1.07       -0.20      0.79 o 
   7  -3   2       45.97       38.66      1.88 o 
   8  -3   2       23.49       23.93      1.77 o 
   9  -3   2        0.10        0.63      1.13 o 
  10  -3   2        1.10        1.36      1.21 o 
 -11  -2   2        4.85        3.79      1.64 o 
 -10  -2   2        1.89        2.94      1.36 o 
  -9  -2   2       11.37        6.73      1.55 o 
  -8  -2   2       94.25       91.54      3.84 o 
  -7  -2   2      102.32      111.12      3.03 o 
  -6  -2   2       40.81       44.20      1.42 o 
  -5  -2   2        1.70        0.21      0.51 o 
  -4  -2   2       35.11       32.69      0.89 o 
  -3  -2   2      416.58      427.66      5.62 o 
  -2  -2   2      336.32      343.40      4.65 o 
  -1  -2   2     2053.82     1975.71     22.17 o 
   0  -2   2     2138.71     2196.84     22.40 o 
   1  -2   2     1332.53     1286.65     11.78 o 
   2  -2   2     2979.24     2913.36     26.23 o 
   3  -2   2       22.06       16.25      0.75 o 
   4  -2   2       65.99       69.52      2.49 o 
   5  -2   2        0.06        0.72      0.57 o 
   6  -2   2        0.12       10.59      5.56 o 
   7  -2   2      433.86      421.35      6.60 o 
   8  -2   2        0.05        0.35      1.08 o 
   9  -2   2       16.52       18.44      1.98 o 
  10  -2   2        0.58        0.74      1.34 o 
 -11  -1   2        8.46       10.69      1.91 o 
 -10  -1   2       12.12       19.17      1.99 o 
  -9  -1   2        2.57        0.21      1.29 o 
  -8  -1   2        7.45       10.58      1.57 o 
  -7  -1   2       18.94       19.16      1.36 o 
  -6  -1   2       33.59       35.78      1.08 o 
  -5  -1   2       31.04       33.81      1.13 o 
  -4  -1   2      103.00       98.42      2.18 o 
  -3  -1   2      141.30      111.46      1.88 o 
  -2  -1   2      530.50      577.02      6.70 o 
  -1  -1   2      975.42      951.77     10.69 o 
   0  -1   2    23354.17    23808.95    226.26 o 
   1  -1   2     4788.23     4595.33     41.00 o 
   2  -1   2        0.02        0.34      0.28 o 
   3  -1   2        7.57        5.28      0.58 o 
   4  -1   2      707.81      718.33      8.50 o 
   5  -1   2      111.71      114.27      2.06 o 
   6  -1   2       16.66       19.69      0.86 o 
   7  -1   2       36.62       35.23      1.25 o 
   8  -1   2      222.28      240.02      4.99 o 
   9  -1   2        0.06        0.48      1.12 o 
  10  -1   2        6.19        6.44      1.44 o 
  11  -1   2       14.49       17.60      1.81 o 
 -11   0   2       44.08       48.17      7.06 o 
 -10   0   2        0.55        1.26      1.55 o 
  -9   0   2       30.04       29.33      1.69 o 
  -8   0   2      249.16      269.50      6.38 o 
  -7   0   2      116.11      107.79      2.67 o 
  -6   0   2      307.38      283.04      3.80 o 
  -5   0   2        8.26       13.12      0.69 o 
  -4   0   2      438.70      434.03      5.03 o 
  -3   0   2      412.82      368.33      5.96 o 
  -2   0   2    10165.68    10753.25    127.54 o 
  -1   0   2       21.37       11.98      0.34 o 
   0   0   2      232.25      272.97      3.35 o 
   1   0   2      450.39      453.29      4.79 o 
   2   0   2     3783.76     4301.79     43.47 o 
   3   0   2     2244.64     2196.49     24.09 o 
   4   0   2      655.04      783.18     12.07 o 
   5   0   2        1.18        6.93      0.70 o 
   6   0   2        8.26       11.65      0.65 o 
   7   0   2       94.37       81.86      1.78 o 
   8   0   2       53.30       70.68      5.06 o 
   9   0   2       54.48       56.62      2.34 o 
  10   0   2      106.68      115.80      3.42 o 
  11   0   2        6.40        6.22      1.31 o 
 -10   1   2       18.75       22.48      2.08 o 
  -9   1   2       96.20       93.27      3.12 o 
  -8   1   2       37.83       43.56      2.22 o 
  -7   1   2      672.93      637.62     11.43 o 
  -6   1   2        0.04        7.22      1.44 o 
  -5   1   2     1848.00     1829.92     19.27 o 
  -4   1   2       48.03       61.46      8.84 o 
  -3   1   2       55.35       56.15      1.26 o 
  -2   1   2    39213.73    39628.79    472.66 o 
  -1   1   2     8896.68     8723.50     94.77 o 
   0   1   2     2996.28     3162.35     48.47 o 
   1   1   2       19.07       28.12      0.54 o 
   2   1   2        4.85        6.59      0.57 o 
   3   1   2     1703.62     1682.49     26.73 o 
   4   1   2       64.75       47.74      2.12 o 
   5   1   2       70.32       80.63      1.99 o 
   6   1   2        0.64        1.23      0.48 o 
   7   1   2        3.65        5.16      0.76 o 
   8   1   2        6.58        9.74      1.00 o 
   9   1   2        4.57        4.37      1.27 o 
  10   1   2        0.60        0.17      0.97 o 
  11   1   2       15.93       11.39      1.57 o 
 -10   2   2        0.76       -0.22      1.18 o 
  -9   2   2        0.36        0.42      1.11 o 
  -8   2   2       86.69       90.75      3.17 o 
  -7   2   2      116.53      112.19      3.14 o 
  -6   2   2       35.24       37.54      1.67 o 
  -5   2   2       11.57        9.83      0.71 o 
  -4   2   2      189.63      153.72      3.15 o 
  -3   2   2      380.24      353.27      3.95 o 
  -2   2   2      104.46       94.24      1.47 o 
  -1   2   2      629.55      629.88      7.32 o 
   0   2   2    11146.40    11910.99    129.57 o 
   1   2   2      795.17      831.60     12.76 o 
   2   2   2     3493.33     3855.39     45.74 o 
   3   2   2      616.14      595.63      9.69 o 
   4   2   2      769.73      743.75     15.58 o 
   5   2   2     1578.48     1694.03     27.99 o 
   6   2   2       92.25       89.27      2.63 o 
   7   2   2       34.25       31.62      1.29 o 
   8   2   2       67.65       59.74      2.45 o 
   9   2   2      331.62      322.80      5.11 o 
  10   2   2       54.25       57.30      2.24 o 
  11   2   2        0.02        0.92      1.05 o 
 -10   3   2        0.67       -0.66      1.24 o 
  -9   3   2        0.07       -0.94      1.16 o 
  -8   3   2       25.90       28.15      1.73 o 
  -7   3   2       14.34       16.61      1.41 o 
  -6   3   2      434.86      436.62      6.90 o 
  -5   3   2       66.44       64.15      1.73 o 
  -4   3   2       36.97       56.17      2.43 o 
  -3   3   2     1466.34     1516.59     17.53 o 
  -2   3   2        4.30        1.76      0.36 o 
  -1   3   2     1748.75     1693.16     18.60 o 
   0   3   2     1182.27     1250.46     15.20 o 
   1   3   2       10.27        7.10      0.50 o 
   2   3   2       14.78       15.87      0.56 o 
   3   3   2     1667.98     1593.51     17.61 o 
   4   3   2      223.36      221.76      2.85 o 
   5   3   2      234.40      276.43      4.53 o 
   6   3   2      153.32      173.40      3.25 o 
   7   3   2        0.46        2.21      1.72 o 
   8   3   2      474.03      467.80      7.79 o 
   9   3   2       17.89       16.00      1.31 o 
  10   3   2        8.92        9.44      1.10 o 
  11   3   2       14.14       13.14      1.35 o 
  -9   4   2        0.16        0.42      1.18 o 
  -8   4   2        1.49        4.24      1.21 o 
  -7   4   2        3.47        2.95      1.04 o 
  -6   4   2        4.07        6.21      1.11 o 
  -5   4   2        2.87        2.32      0.85 o 
  -4   4   2      148.82      133.98      2.45 o 
  -3   4   2       70.83       88.61      1.66 o 
  -2   4   2     2846.31     3098.25     32.05 o 
  -1   4   2     1334.26     1333.40     14.02 o 
   0   4   2     3842.63     4270.38     44.03 o 
   1   4   2     1974.60     1714.91     18.54 o 
   2   4   2       25.55       30.98      0.69 o 
   3   4   2     2646.83     2564.98     33.78 o 
   4   4   2      195.49      227.62      3.23 o 
   5   4   2      354.44      362.15      4.90 o 
   6   4   2      132.49      164.84      2.48 o 
   7   4   2      170.63      173.02      2.71 o 
   8   4   2      335.35      310.91      4.68 o 
   9   4   2      139.85      134.26      3.23 o 
  10   4   2       33.42       38.29      2.02 o 
  11   4   2        1.31        0.48      1.05 o 
  12   4   2        4.37        5.52      2.67 o 
  -9   5   2        0.92       -1.07      1.31 o 
  -8   5   2       21.37       24.04      1.92 o 
  -7   5   2       62.92       62.20      2.42 o 
  -6   5   2       50.67       33.93      2.47 o 
  -5   5   2        8.42       10.60      1.13 o 
  -4   5   2       28.66       39.28      2.49 o 
  -3   5   2        0.24        2.20      0.61 o 
  -2   5   2      237.82      204.98      2.97 o 
  -1   5   2       69.72       89.08      1.72 o 
   0   5   2      784.54      693.63      7.54 o 
   1   5   2     1902.63     1892.70     20.52 o 
   2   5   2       99.72      108.14      1.83 o 
   3   5   2      559.03      627.45      8.88 o 
   4   5   2        6.33        2.12      0.52 o 
   5   5   2       35.69       25.58      1.79 o 
   6   5   2       75.89       76.58      3.64 o 
   7   5   2       46.85       39.14      1.21 o 
   8   5   2       10.66        8.62      0.73 o 
   9   5   2       53.26       43.11      1.99 o 
  10   5   2       51.52       44.51      2.03 o 
  11   5   2       27.25       27.55      3.29 o 
  12   5   2       15.79       19.52      4.92 o 
  -8   6   2        0.69        1.21      1.32 o 
  -7   6   2        6.52        7.35      1.35 o 
  -6   6   2       25.34       30.83      2.11 o 
  -5   6   2       22.70       20.05      1.63 o 
  -4   6   2        4.23        4.78      0.96 o 
  -3   6   2       63.18       73.27      2.08 o 
  -2   6   2      259.22      249.00      5.01 o 
  -1   6   2     1020.44     1026.97     12.00 o 
   0   6   2      477.78      492.63      5.66 o 
   1   6   2      621.69      620.55      7.28 o 
   2   6   2     1052.68     1157.71     14.12 o 
   3   6   2     5305.23     5709.14     74.73 o 
   4   6   2     1030.83     1074.74     14.76 o 
   5   6   2       55.99       76.82      1.69 o 
   6   6   2        5.93       10.13      0.79 o 
   7   6   2       52.85       51.79      1.50 o 
   8   6   2       75.49       85.14      2.74 o 
   9   6   2       47.94       55.95      2.30 o 
  10   6   2       44.92       41.12      2.02 o 
  11   6   2       26.30       36.72      3.71 o 
  12   6   2        0.79        1.50      1.12 o 
  -8   7   2        5.11        2.17      2.01 o 
  -7   7   2       19.88       18.31      1.86 o 
  -6   7   2       67.03       65.50      2.97 o 
  -5   7   2       34.30       32.16      2.08 o 
  -4   7   2       35.01       34.51      1.69 o 
  -3   7   2        9.00       12.22      1.28 o 
  -2   7   2       45.09       42.70      1.67 o 
  -1   7   2      732.35      726.67      9.89 o 
   0   7   2      201.62      213.69      3.00 o 
   1   7   2       42.42       38.79      1.09 o 
   2   7   2       65.23       71.56      1.68 o 
   3   7   2      207.22      254.71      3.74 o 
   4   7   2      101.86      133.53      2.40 o 
   5   7   2       24.66       36.54      1.65 o 
   6   7   2      320.50      313.75      5.31 o 
   7   7   2      182.90      188.06      4.52 o 
   8   7   2       35.72       33.88      1.99 o 
   9   7   2        0.25        0.81      0.95 o 
  10   7   2        8.33        6.74      1.31 o 
  11   7   2        3.39        2.69      1.18 o 
  -7   8   2        1.76        1.53      1.35 o 
  -6   8   2        5.83        3.99      1.52 o 
  -5   8   2       32.76       27.23      2.02 o 
  -4   8   2       40.36       34.32      2.10 o 
  -3   8   2        0.21       -0.19      1.10 o 
  -2   8   2       32.32       36.00      1.85 o 
  -1   8   2      120.37      122.59      2.76 o 
   0   8   2        2.68        6.19      0.96 o 
   1   8   2        5.01        6.54      0.64 o 
   2   8   2     1187.74     1299.58     14.61 o 
   3   8   2      542.74      511.15      6.92 o 
   4   8   2      198.61      204.07      3.69 o 
   5   8   2       79.89       63.99      1.81 o 
   6   8   2      115.73      116.73      3.05 o 
   7   8   2       24.78       27.40      3.74 o 
   8   8   2      112.49      117.17      3.69 o 
   9   8   2       30.54       30.92      1.91 o 
  10   8   2       18.62       19.42      1.67 o 
  11   8   2        3.83        6.75      1.87 o 
  -7   9   2        1.68        2.47      1.36 o 
  -6   9   2        1.46        2.55      1.47 o 
  -5   9   2        4.80        5.35      1.52 o 
  -4   9   2        1.18        3.15      1.41 o 
  -3   9   2        0.29       -0.92      0.92 o 
  -2   9   2       20.18       21.12      1.66 o 
  -1   9   2       99.87       88.02      2.83 o 
   0   9   2      308.60      280.30      4.36 o 
   1   9   2      400.46      388.16      5.41 o 
   2   9   2        1.05        0.60      0.57 o 
   3   9   2       47.82       48.54      1.59 o 
   4   9   2        0.10       -0.26      0.68 o 
   5   9   2        0.00       -0.74      0.74 o 
   6   9   2      139.07      130.80      3.46 o 
   7   9   2       64.81       71.23      6.63 o 
   8   9   2      435.47      417.71     10.59 o 
   9   9   2        4.52        5.53      4.71 o 
  10   9   2        0.30        1.40      2.78 o 
  11   9   2        8.59        5.56      3.85 o 
  -6  10   2        3.87        4.28      1.69 o 
  -5  10   2       12.40       12.67      1.91 o 
  -4  10   2        2.04        3.80      1.50 o 
  -3  10   2       12.39       15.46      1.79 o 
  -2  10   2        1.46        2.89      1.26 o 
  -1  10   2      294.69      289.60      6.00 o 
   0  10   2      522.34      515.87     11.83 o 
   1  10   2        0.96        0.18      0.85 o 
   2  10   2       33.17       32.96      1.47 o 
   3  10   2      100.89      102.64      2.55 o 
   4  10   2      885.92      836.50     12.19 o 
   5  10   2       89.75      102.75      3.85 o 
   6  10   2        0.52        1.28      1.71 o 
   7  10   2        0.46        1.28      1.71 o 
   8  10   2      201.78      182.29      7.70 o 
   9  10   2       25.36       26.10      3.00 o 
  10  10   2       28.45       35.88      2.92 o 
  11  10   2        9.31       13.26      2.78 o 
  -5  11   2        9.01        9.76      1.95 o 
  -4  11   2       15.63       12.77      1.82 o 
  -3  11   2       27.55       26.74      2.12 o 
  -2  11   2       33.15       46.89      2.72 o 
  -1  11   2       89.82       96.50      3.86 o 
   0  11   2      399.84      411.58      7.54 o 
   1  11   2        5.87        6.85      1.19 o 
   2  11   2       24.15       25.41      1.68 o 
   3  11   2      136.98      125.62      7.06 o 
   4  11   2       61.95       46.32      2.86 o 
   5  11   2       76.94       75.74      5.13 o 
   6  11   2        0.04        2.14      2.14 o 
   7  11   2       70.21       56.06      4.71 o 
   8  11   2        4.17        6.85      2.57 o 
   9  11   2       29.59       24.82      3.42 o 
  10  11   2       39.96       39.37      3.85 o 
  -4  12   2        1.18        0.39      1.57 o 
  -3  12   2        1.89        0.32      1.81 o 
  -2  12   2       27.90       31.38      2.75 o 
  -1  12   2       38.03       40.70      3.48 o 
   0  12   2        2.15        6.85      2.14 o 
   1  12   2       25.61       23.11      2.77 o 
   2  12   2        9.43        9.27      1.74 o 
   3  12   2      157.13      147.28      8.13 o 
   4  12   2       42.90       43.95      2.67 o 
   5  12   2      160.02      151.48      7.70 o 
   6  12   2       32.59       37.66      3.85 o 
   7  12   2        5.44        5.56      2.57 o 
   8  12   2        2.54        3.42      2.14 o 
   9  12   2       42.26       52.63      4.71 o 
  10  12   2       37.45       38.51      3.85 o 
  -3  13   2        0.01       -0.75      3.00 o 
  -2  13   2        0.01        2.09      2.20 o 
  -1  13   2       45.99       48.99      3.80 o 
   0  13   2        0.39        0.73      1.87 o 
   1  13   2       43.01       47.47      3.56 o 
   2  13   2        0.56       -1.28      3.21 o 
   3  13   2        4.27        3.18      1.48 o 
   4  13   2       68.40       69.75      5.56 o 
   5  13   2       54.52       49.21      4.71 o 
   6  13   2        5.50        1.71      2.57 o 
   7  13   2        1.54       -2.14      2.14 o 
   8  13   2       25.18       20.54      3.42 o 
   9  13   2        6.81       11.98      3.42 o 
  -1  14   2        0.64        0.53      2.20 o 
   0  14   2       11.90       12.39      2.77 o 
   1  14   2       17.35       19.53      2.85 o 
   2  14   2        2.32        1.65      1.81 o 
   3  14   2        5.30        3.42      3.85 o 
   4  14   2       30.20       28.24      3.85 o 
   5  14   2       31.38       29.10      4.28 o 
   6  14   2        6.11       11.13      3.00 o 
   7  14   2        9.09       11.55      3.42 o 
   8  14   2        0.93        2.14      2.57 o 
   1  15   2        0.05       -1.93      1.93 o 
   2  15   2       13.89       15.40      5.13 o 
   3  15   2        0.04       -0.86      3.42 o 
   4  15   2       27.35       35.92      3.90 o 
   5  15   2        1.21        1.71      3.00 o 
   6  15   2        0.00       -2.14      2.57 o 
   7  15   2        0.03       -0.43      3.00 o 
  -6 -14   3       12.50       15.40      3.85 o 
  -5 -14   3        0.86       -1.28      2.57 o 
  -2 -14   3       11.46       17.12      4.71 o 
  -1 -14   3       29.67       28.67      5.56 o 
   0 -14   3        4.91        7.70      3.42 o 
  -7 -13   3        6.22       10.70      3.42 o 
  -6 -13   3       80.43       92.85      6.85 o 
  -5 -13   3       59.32       63.76      5.56 o 
  -4 -13   3       10.74        9.41      2.25 o 
  -3 -13   3       40.08       42.57      3.64 o 
  -2 -13   3       11.20       13.59      2.11 o 
  -1 -13   3        1.98        3.87      1.86 o 
   0 -13   3        6.99        6.23      1.99 o 
   1 -13   3        0.00        1.58      4.28 o 
   2 -13   3        0.34       -0.13      1.95 o 
  -8 -12   3        1.00        0.43      3.00 o 
  -7 -12   3        0.11        0.43      2.57 o 
  -6 -12   3       54.72       62.48      3.63 o 
  -5 -12   3        1.71        3.58      1.63 o 
  -4 -12   3        2.37        4.91      1.63 o 
  -3 -12   3        0.17        2.28      1.48 o 
  -2 -12   3        8.06       11.49      3.42 o 
  -1 -12   3      105.61      124.61      4.59 o 
   0 -12   3        0.33        0.22      1.22 o 
   1 -12   3       23.82       27.72      2.12 o 
   2 -12   3       16.44       15.40      2.56 o 
   3 -12   3        5.90        7.21      2.05 o 
   4 -12   3        1.16        3.39      2.78 o 
  -9 -11   3        5.29        5.21      1.99 o 
  -8 -11   3       24.98       24.09      4.92 o 
  -7 -11   3        4.88        7.83      1.80 o 
  -6 -11   3        7.92        9.11      1.73 o 
  -5 -11   3       15.18       19.50      2.05 o 
  -4 -11   3       57.44       60.13      3.04 o 
  -3 -11   3       16.14       19.02      1.88 o 
  -2 -11   3       43.16       41.98      2.47 o 
  -1 -11   3       63.82       64.80      2.37 o 
   0 -11   3       47.77       49.82      2.51 o 
   1 -11   3       28.97       25.91      1.95 o 
   2 -11   3        0.25        0.46      1.14 o 
   3 -11   3        4.33        3.23      1.52 o 
   4 -11   3       10.33        8.95      2.13 o 
   5 -11   3       18.35       16.93      2.50 o 
  -9 -10   3        0.04        0.15      1.55 o 
  -8 -10   3        2.16        2.36      1.47 o 
  -7 -10   3       42.48       47.43      2.50 o 
  -6 -10   3      149.17      142.25      4.43 o 
  -5 -10   3       57.29       50.44      2.70 o 
  -4 -10   3        4.72       14.48      2.30 o 
  -3 -10   3      342.70      360.34      7.74 o 
  -2 -10   3        7.31       12.70      1.34 o 
  -1 -10   3      138.82      151.31      3.45 o 
   0 -10   3       18.44       23.70      1.46 o 
   1 -10   3       17.04       17.18      1.41 o 
   2 -10   3       91.95       89.52      2.65 o 
   3 -10   3       12.11       12.16      1.44 o 
   4 -10   3        6.17        5.90      1.52 o 
   5 -10   3        2.62        3.03      1.47 o 
   6 -10   3        1.66        1.20      1.81 o 
 -10  -9   3       25.64       34.65      2.70 o 
  -9  -9   3        3.11        3.53      1.69 o 
  -8  -9   3       32.13       35.79      2.58 o 
  -7  -9   3      364.48      377.27      8.44 o 
  -6  -9   3      427.04      422.39      7.67 o 
  -5  -9   3        0.51        3.15      1.71 o 
  -4  -9   3      215.42      205.16      5.10 o 
  -3  -9   3     1142.15     1077.39     20.46 o 
  -2  -9   3       45.78       46.61      2.95 o 
  -1  -9   3      573.78      555.88      7.43 o 
   0  -9   3        9.50        8.73      1.11 o 
   1  -9   3       23.46       21.58      1.34 o 
   2  -9   3        5.39        3.40      1.00 o 
   3  -9   3       18.81       21.42      1.46 o 
   4  -9   3       32.36       35.36      1.84 o 
   5  -9   3        0.00        1.10      1.38 o 
   6  -9   3        5.97        2.18      1.74 o 
   7  -9   3        0.01       -0.55      2.05 o 
 -10  -8   3        0.22       -1.21      1.44 o 
  -9  -8   3        2.49        2.76      1.57 o 
  -8  -8   3       24.92       26.98      2.27 o 
  -7  -8   3       26.82       27.95      2.11 o 
  -6  -8   3       68.56       69.60      3.02 o 
  -5  -8   3      413.92      426.23      7.53 o 
  -4  -8   3       43.74       40.44      2.13 o 
  -3  -8   3      173.09      192.39      8.14 o 
  -2  -8   3        0.18        1.12      0.96 o 
  -1  -8   3      351.81      329.69      4.84 o 
   0  -8   3      143.60      136.36      2.51 o 
   1  -8   3        1.33        2.98      0.86 o 
   2  -8   3      176.78      159.25      3.19 o 
   3  -8   3       28.83       32.46      1.56 o 
   4  -8   3       49.58       46.56      1.91 o 
   5  -8   3        0.27        0.86      1.28 o 
   6  -8   3        0.13       -0.20      1.33 o 
   7  -8   3        8.03        6.92      1.88 o 
 -10  -7   3       11.77       16.46      2.11 o 
  -9  -7   3       64.45       68.31      3.21 o 
  -8  -7   3       24.44       23.21      3.10 o 
  -7  -7   3       26.89       29.83      2.20 o 
  -6  -7   3       20.94       17.76      1.63 o 
  -5  -7   3       66.00       67.82      2.70 o 
  -4  -7   3       18.43       22.78      1.38 o 
  -3  -7   3      134.94      152.10      2.74 o 
  -2  -7   3        9.93       11.55      1.12 o 
  -1  -7   3      224.12      231.94      3.61 o 
   0  -7   3        0.03        1.13      0.57 o 
   1  -7   3       66.23       74.73      1.77 o 
   2  -7   3       15.84       14.44      1.10 o 
   3  -7   3        6.82        3.37      0.96 o 
   4  -7   3        6.96        3.50      0.90 o 
   5  -7   3       18.74       19.32      1.55 o 
   6  -7   3        0.95        1.30      1.42 o 
   7  -7   3       33.37       33.59      2.70 o 
   8  -7   3        5.23        8.49      2.74 o 
 -11  -6   3        1.34        0.83      1.60 o 
 -10  -6   3        1.64        3.35      1.55 o 
  -9  -6   3        0.51       -1.25      1.25 o 
  -8  -6   3        0.78        0.43      1.25 o 
  -7  -6   3       67.19       58.52      3.65 o 
  -6  -6   3        1.85        3.00      1.13 o 
  -5  -6   3      204.24      210.30      7.51 o 
  -4  -6   3       37.65       36.52      1.88 o 
  -3  -6   3        5.33       18.67      1.24 o 
  -2  -6   3      256.08      256.80      3.69 o 
  -1  -6   3      633.27      618.32      7.63 o 
   0  -6   3       52.76       51.05      1.41 o 
   1  -6   3       15.09       11.52      0.80 o 
   2  -6   3     1463.66     1436.84     16.68 o 
   3  -6   3       52.29       41.53      1.53 o 
   4  -6   3       32.47       34.68      1.80 o 
   5  -6   3       20.92       25.09      2.72 o 
   6  -6   3      176.17      176.50      4.00 o 
   7  -6   3        1.86        5.06      1.80 o 
   8  -6   3        0.19        1.52      1.67 o 
   9  -6   3        4.64        6.86      2.05 o 
 -11  -5   3        8.55       11.83      1.95 o 
 -10  -5   3       27.74       27.62      2.78 o 
  -9  -5   3        3.36        2.90      1.29 o 
  -8  -5   3      533.86      480.72      9.73 o 
  -7  -5   3        7.50        8.29      1.85 o 
  -6  -5   3       13.33       11.01      1.30 o 
  -5  -5   3        6.86       11.43      3.00 o 
  -4  -5   3       87.61       78.67      2.45 o 
  -3  -5   3      921.64      896.02     11.77 o 
  -2  -5   3       73.85       56.20      1.28 o 
  -1  -5   3       12.90       11.33      0.68 o 
   0  -5   3     1386.74     1375.90     15.60 o 
   1  -5   3        3.78        3.15      0.59 o 
   2  -5   3      178.49      193.22      2.90 o 
   3  -5   3       39.01       36.02      1.35 o 
   4  -5   3      399.64      378.42      6.04 o 
   5  -5   3       38.44       31.42      1.98 o 
   6  -5   3       47.12       45.44      1.96 o 
   7  -5   3       32.07       34.14      1.80 o 
   8  -5   3        0.00        1.31      1.38 o 
   9  -5   3        1.79        2.91      1.69 o 
 -11  -4   3        0.23        1.72      1.59 o 
 -10  -4   3       11.56       11.47      1.81 o 
  -9  -4   3       40.74       41.56      2.58 o 
  -8  -4   3        4.03        1.64      1.29 o 
  -7  -4   3       69.22       87.33      4.93 o 
  -6  -4   3        0.01       -0.02      0.93 o 
  -5  -4   3      482.96      525.65      8.31 o 
  -4  -4   3      179.11      149.33      3.19 o 
  -3  -4   3      908.11      924.80     11.99 o 
  -2  -4   3       86.02       98.90      1.98 o 
  -1  -4   3     2327.61     2470.95     27.17 o 
   0  -4   3     1065.97     1057.64     11.21 o 
   1  -4   3       83.42       85.97      2.70 o 
   2  -4   3     1580.55     1610.82     16.93 o 
   3  -4   3      846.10      877.13     10.64 o 
   4  -4   3      146.62      143.10      2.67 o 
   5  -4   3      141.29      156.83      3.95 o 
   6  -4   3       20.55       18.80      1.40 o 
   7  -4   3        0.18        3.05      1.08 o 
   8  -4   3       25.57       17.27      1.72 o 
   9  -4   3        2.35        1.21      1.48 o 
  10  -4   3        6.13        6.30      1.81 o 
 -11  -3   3        2.73        4.88      1.81 o 
 -10  -3   3       24.10       23.84      2.23 o 
  -9  -3   3        2.06        3.13      1.58 o 
  -8  -3   3        5.48        2.87      1.22 o 
  -7  -3   3      556.14      571.15     10.87 o 
  -6  -3   3       15.79       16.36      1.44 o 
  -5  -3   3      400.13      402.10      5.55 o 
  -4  -3   3       12.17       12.76      0.83 o 
  -3  -3   3      203.51      174.67      3.25 o 
  -2  -3   3     2136.67     2045.28     21.29 o 
  -1  -3   3     1423.66     1490.86     15.70 o 
   0  -3   3      124.87      109.21      1.96 o 
   1  -3   3       92.29       97.24      1.54 o 
   2  -3   3      144.35      133.05      2.20 o 
   3  -3   3        3.43        4.17      0.52 o 
   4  -3   3      101.26       91.97      1.82 o 
   5  -3   3       72.97       67.35      2.25 o 
   6  -3   3       47.43       46.90      1.74 o 
   7  -3   3     1019.32     1068.51     14.54 o 
   8  -3   3        1.69        1.60      1.24 o 
   9  -3   3        2.80        3.94      1.33 o 
  10  -3   3        2.54        2.80      1.81 o 
 -11  -2   3        2.57        2.90      1.59 o 
 -10  -2   3        8.81       10.91      1.81 o 
  -9  -2   3        0.41        0.76      1.23 o 
  -8  -2   3        1.40        0.00      1.25 o 
  -7  -2   3       76.01       75.57      2.31 o 
  -6  -2   3      460.14      442.87      8.46 o 
  -5  -2   3      211.36      210.46      5.91 o 
  -4  -2   3     1177.73     1196.89     13.61 o 
  -3  -2   3       21.27       21.31      0.91 o 
  -2  -2   3       72.50       79.24      1.36 o 
  -1  -2   3     2703.57     2573.19     28.51 o 
   0  -2   3      757.97      683.09      6.93 o 
   1  -2   3     4944.16     5155.90     45.97 o 
   2  -2   3      935.85      843.05      7.98 o 
   3  -2   3      260.56      294.75      5.04 o 
   4  -2   3      882.58      863.07      9.45 o 
   5  -2   3       42.17       61.74      2.08 o 
   6  -2   3      103.30       92.09      2.06 o 
   7  -2   3       96.08      111.03      3.92 o 
   8  -2   3       50.78       48.01      2.17 o 
   9  -2   3        0.01        1.04      2.48 o 
  10  -2   3        4.20        5.67      1.48 o 
 -10  -1   3       21.19       31.33      2.49 o 
  -9  -1   3       80.69       88.84      3.58 o 
  -8  -1   3      250.96      238.61      5.98 o 
  -7  -1   3       21.51       22.48      1.54 o 
  -6  -1   3        3.73        3.22      0.79 o 
  -5  -1   3        0.72        2.51      0.49 o 
  -4  -1   3        0.13        0.82      0.54 o 
  -3  -1   3       36.65       42.05      0.96 o 
  -2  -1   3      111.43      102.41      1.47 o 
  -1  -1   3       19.56       32.52      2.14 o 
   0  -1   3     8107.60     7888.36     75.24 o 
   1  -1   3     8252.35     8595.52     86.72 o 
   2  -1   3     2120.43     2085.29     20.09 o 
   3  -1   3       51.30       48.16      0.90 o 
   4  -1   3      454.50      480.20      5.91 o 
   5  -1   3     1884.98     1795.31     41.30 o 
   6  -1   3      208.01      178.45      2.91 o 
   7  -1   3       96.59       99.66      2.15 o 
   8  -1   3      125.80      114.24      3.16 o 
   9  -1   3       47.16       44.53      2.83 o 
  10  -1   3        0.07       -0.86      1.12 o 
  11  -1   3        2.95        2.79      1.48 o 
 -10   0   3        2.15        0.69      2.08 o 
  -9   0   3        0.04        0.47      1.29 o 
  -8   0   3       56.30       55.11      6.67 o 
  -7   0   3       39.92       47.91      5.15 o 
  -6   0   3      394.54      377.61      5.84 o 
  -5   0   3       15.02       16.82      0.91 o 
  -4   0   3       29.86       39.70      1.59 o 
  -3   0   3        2.37        1.89      0.41 o 
  -2   0   3      137.13      139.45      1.80 o 
  -1   0   3     1163.37     1302.78     13.57 o 
   0   0   3      326.95      314.18      3.53 o 
   1   0   3      169.97      179.65      2.03 o 
   2   0   3     2679.05     2547.01     25.89 o 
   3   0   3      859.31      771.46      8.20 o 
   4   0   3       70.65       65.53      1.38 o 
   5   0   3       19.95       44.93      3.00 o 
   6   0   3        3.69        3.19      0.57 o 
   7   0   3        7.05       12.43      0.93 o 
   8   0   3       10.40       11.14      0.93 o 
   9   0   3        0.98        2.16      0.99 o 
  10   0   3        3.15        1.70      1.48 o 
  11   0   3        0.12       -0.58      1.01 o 
 -10   1   3       22.06       27.04      2.44 o 
  -9   1   3        2.40        4.66      1.41 o 
  -8   1   3       33.98       37.73      1.83 o 
  -7   1   3     1177.15     1121.94     17.16 o 
  -6   1   3       17.40       18.47      1.24 o 
  -5   1   3       55.24       69.46      4.91 o 
  -4   1   3     1911.28     1779.20     20.13 o 
  -3   1   3     1555.41     1533.69     19.06 o 
  -2   1   3      116.80      121.70      2.11 o 
  -1   1   3      426.93      399.07      6.92 o 
   0   1   3       95.39       91.18      1.65 o 
   1   1   3    15050.75    15212.85    151.92 o 
   2   1   3     1471.91     1407.12     16.78 o 
   3   1   3       44.05       45.64      3.95 o 
   4   1   3     1961.86     1881.08     55.83 o 
   5   1   3      116.48      144.09      3.20 o 
   6   1   3      858.52      858.78     12.77 o 
   7   1   3       10.08       11.35      0.94 o 
   8   1   3       21.47       23.49      0.98 o 
   9   1   3       29.23       40.99      2.29 o 
  10   1   3       12.40       12.57      1.31 o 
  11   1   3        6.44        6.30      1.27 o 
 -10   2   3        8.43       11.27      1.77 o 
  -9   2   3        1.23        0.91      1.13 o 
  -8   2   3        4.59        3.32      1.40 o 
  -7   2   3       22.52       27.28      2.04 o 
  -6   2   3       61.57       52.67      2.00 o 
  -5   2   3      931.31      879.82     11.90 o 
  -4   2   3      566.10      571.83      7.22 o 
  -3   2   3     5886.13     5899.55     70.91 o 
  -2   2   3     4123.54     3814.88     39.20 o 
  -1   2   3      704.62      870.10     27.30 o 
   0   2   3     2429.69     2341.46     37.74 o 
   1   2   3     2816.86     2797.18     30.49 o 
   2   2   3      410.91      357.92      4.48 o 
   3   2   3     9617.53    10137.50    119.01 o 
   4   2   3      198.62      190.22      3.87 o 
   5   2   3      520.89      614.18     13.46 o 
   6   2   3      157.09      149.00      4.68 o 
   7   2   3       56.23       53.62      2.02 o 
   8   2   3      132.34      118.33      2.29 o 
   9   2   3      164.11      159.05      2.74 o 
  10   2   3       23.82       24.50      1.59 o 
  11   2   3       13.76       12.14      2.20 o 
 -10   3   3        0.31        3.11      2.01 o 
  -9   3   3       33.14       39.87      2.20 o 
  -8   3   3       16.49       17.37      1.55 o 
  -7   3   3       10.86        8.48      1.28 o 
  -6   3   3       64.25       54.31      2.40 o 
  -5   3   3       70.45       68.55      3.30 o 
  -4   3   3        0.20        0.06      0.70 o 
  -3   3   3       71.79       97.23      2.20 o 
  -2   3   3      560.38      584.80      6.61 o 
  -1   3   3      607.05      700.59     13.35 o 
   0   3   3      993.41      986.93     11.13 o 
   1   3   3      796.62      849.57      9.68 o 
   2   3   3     1252.38     1257.91     12.94 o 
   3   3   3       43.55       45.62      0.88 o 
   4   3   3      194.14      200.37      3.13 o 
   5   3   3       49.78       49.55      1.76 o 
   6   3   3       37.24       28.70      1.55 o 
   7   3   3      518.07      532.23     10.29 o 
   8   3   3      506.86      461.79      9.55 o 
   9   3   3        2.79        5.35      1.79 o 
  10   3   3        6.45        7.00      2.46 o 
  11   3   3        0.65        3.01      1.69 o 
  12   3   3       24.20       28.63      4.25 o 
  -9   4   3        4.24        4.83      1.41 o 
  -8   4   3        0.01        0.03      1.11 o 
  -7   4   3        0.82        0.86      1.07 o 
  -6   4   3       42.41       31.10      1.74 o 
  -5   4   3        4.20       11.27      1.11 o 
  -4   4   3      426.41      404.89      5.77 o 
  -3   4   3      336.72      273.76      3.93 o 
  -2   4   3     1611.75     1715.84     19.49 o 
  -1   4   3     1462.50     1718.00     22.23 o 
   0   4   3      433.05      401.55      4.94 o 
   1   4   3      270.93      301.10      3.67 o 
   2   4   3     4494.23     4537.14     67.77 o 
   3   4   3      562.79      618.28      8.55 o 
   4   4   3        2.86        7.48      0.41 o 
   5   4   3      537.97      530.85      6.92 o 
   6   4   3       10.59       17.05      0.95 o 
   7   4   3      170.19      151.55      2.38 o 
   8   4   3        4.51        4.76      1.42 o 
   9   4   3        1.78        4.14      1.26 o 
  10   4   3      192.41      184.35      7.28 o 
  11   4   3        2.15        0.59      1.95 o 
  12   4   3        0.01        0.09      2.25 o 
  -9   5   3        5.85        0.83      1.41 o 
  -8   5   3       50.47       56.93      2.50 o 
  -7   5   3       54.95       56.78      2.36 o 
  -6   5   3        2.63        1.27      1.02 o 
  -5   5   3       34.49       34.57      1.79 o 
  -4   5   3       59.31       55.72      2.21 o 
  -3   5   3        0.68       17.38     10.91 o 
  -2   5   3        5.84        6.65      0.68 o 
  -1   5   3       11.01       15.52      0.74 o 
   0   5   3      992.88      921.95      9.97 o 
   1   5   3       73.62       90.86      1.52 o 
   2   5   3     1039.13     1171.98     14.20 o 
   3   5   3       25.37       25.56      0.93 o 
   4   5   3     1056.44     1116.57     15.18 o 
   5   5   3     1172.38     1165.91     14.46 o 
   6   5   3      132.27      129.35      2.27 o 
   7   5   3      364.47      328.56      4.72 o 
   8   5   3      166.68      159.79      3.22 o 
   9   5   3       94.65       98.91      2.05 o 
  10   5   3        0.29       -0.97      1.24 o 
  11   5   3        0.64       -0.16      1.95 o 
  12   5   3        2.37       -0.34      2.25 o 
  -8   6   3        0.88        0.06      1.18 o 
  -7   6   3        2.40        3.01      1.18 o 
  -6   6   3        1.53       -0.50      0.98 o 
  -5   6   3       90.19       87.77      3.03 o 
  -4   6   3       66.38       71.04      2.64 o 
  -3   6   3      200.01      184.38      4.46 o 
  -2   6   3      686.55      673.86      9.24 o 
  -1   6   3       60.96      102.43      3.70 o 
   0   6   3        6.11        7.98      0.64 o 
   1   6   3       22.55       40.40      0.94 o 
   2   6   3     3035.07     2872.84     33.93 o 
   3   6   3      965.92      930.41     11.48 o 
   4   6   3      601.25      615.39      8.82 o 
   5   6   3        0.05        1.97      0.50 o 
   6   6   3      237.09      224.27      3.56 o 
   7   6   3        5.58        6.05      0.83 o 
   8   6   3        4.46        4.81      0.72 o 
   9   6   3       15.91       15.11      1.36 o 
  10   6   3       11.61        9.48      1.12 o 
  11   6   3       26.84       28.26      3.29 o 
  12   6   3        1.73        1.31      2.25 o 
  -8   7   3        0.07       -0.54      1.32 o 
  -7   7   3        9.35        9.60      1.56 o 
  -6   7   3        4.79        6.62      1.32 o 
  -5   7   3        1.19       -0.18      1.14 o 
  -4   7   3        4.61        4.60      1.42 o 
  -3   7   3        7.50        7.96      1.48 o 
  -2   7   3      122.10      143.05      3.18 o 
  -1   7   3      224.45      248.15      4.32 o 
   0   7   3      460.41      451.20      5.88 o 
   1   7   3      268.24      395.32      5.19 o 
   2   7   3     1383.13     1475.22     16.33 o 
   3   7   3       58.65       51.93      1.41 o 
   4   7   3       53.69       76.62      1.61 o 
   5   7   3       72.07       74.47      2.47 o 
   6   7   3       48.27       50.14      1.59 o 
   7   7   3     1124.74     1110.36     15.96 o 
   8   7   3      284.51      274.81      5.91 o 
   9   7   3       15.00       16.24      1.59 o 
  10   7   3       35.36       32.47      1.95 o 
  11   7   3        0.02       -1.93      1.93 o 
  12   7   3        0.56        0.43      3.85 o 
  -7   8   3        2.02       -0.45      1.25 o 
  -6   8   3        4.40       -0.41      1.15 o 
  -5   8   3        0.07        0.83      1.28 o 
  -4   8   3      199.09      189.12      4.64 o 
  -3   8   3       49.39       54.67      2.39 o 
  -2   8   3        0.69       -0.05      0.87 o 
  -1   8   3       13.23       26.10      3.85 o 
   0   8   3        3.22        4.45      0.85 o 
   1   8   3      161.34      193.25      2.81 o 
   2   8   3       71.37       71.55      1.52 o 
   3   8   3      343.74      337.84      4.76 o 
   4   8   3      149.36      118.81      2.45 o 
   5   8   3      277.02      299.34      4.86 o 
   6   8   3      134.17      145.22      3.46 o 
   7   8   3      769.56      773.71     12.99 o 
   8   8   3       63.91       63.75      2.58 o 
   9   8   3        0.22        1.71      1.42 o 
  10   8   3        0.11        3.07      1.49 o 
  11   8   3        2.33        3.14      1.53 o 
  -6   9   3        5.65        5.92      1.44 o 
  -5   9   3        5.42        5.41      1.52 o 
  -4   9   3       25.80       18.24      1.82 o 
  -3   9   3        0.05       -0.11      1.20 o 
  -2   9   3       25.42       20.43      1.63 o 
  -1   9   3      351.90      347.77      8.65 o 
   0   9   3      168.78      170.67      3.49 o 
   1   9   3      116.95      128.42      2.30 o 
   2   9   3       66.29       65.68      1.55 o 
   3   9   3       27.65       29.89      1.22 o 
   4   9   3        6.36        7.05      0.75 o 
   5   9   3       15.71       23.72      2.07 o 
   6   9   3      375.53      366.51      6.75 o 
   7   9   3      575.31      619.60     18.83 o 
   8   9   3      258.36      234.92      8.56 o 
   9   9   3       45.03       48.61      5.13 o 
  10   9   3       48.67       55.41      5.78 o 
  11   9   3        5.89        4.94      1.56 o 
  -6  10   3        0.26       -0.81      1.35 o 
  -5  10   3       12.86       11.80      2.01 o 
  -4  10   3        7.18        5.85      1.59 o 
  -3  10   3       35.30       34.93      3.71 o 
  -2  10   3       40.40       41.92      2.47 o 
  -1  10   3       50.22       55.04      2.53 o 
   0  10   3       37.51       45.52      2.12 o 
   1  10   3        1.73        6.85      3.00 o 
   2  10   3        1.31        0.77      0.80 o 
   3  10   3      130.90      122.25      3.33 o 
   4  10   3      136.72      113.47      5.78 o 
   5  10   3       35.02       30.18      2.25 o 
   6  10   3       13.30       12.41      2.57 o 
   7  10   3       35.52       36.37      3.42 o 
   8  10   3        3.06        2.14      1.71 o 
   9  10   3        1.28        2.14      1.71 o 
  10  10   3       41.19       40.22      3.42 o 
  11  10   3        1.07        3.18      1.87 o 
  -5  11   3        0.01       -1.52      1.52 o 
  -4  11   3        7.99        6.96      1.81 o 
  -3  11   3        0.86        0.20      1.38 o 
  -2  11   3        0.12       -1.11      1.26 o 
  -1  11   3       35.46       29.84      3.15 o 
   0  11   3       24.85       25.38      2.15 o 
   1  11   3      324.40      311.83      7.17 o 
   2  11   3        0.69       -0.78      1.38 o 
   3  11   3      101.25       99.00      4.08 o 
   4  11   3        5.19        5.85      2.14 o 
   5  11   3       37.46       33.55      2.78 o 
   6  11   3      167.71      134.79      6.85 o 
   7  11   3       12.85        9.41      2.57 o 
   8  11   3       18.05       18.83      3.00 o 
   9  11   3      100.03      103.55      5.56 o 
  10  11   3        0.87        1.71      2.14 o 
  -4  12   3       12.83       14.67      3.08 o 
  -3  12   3       22.61       30.47      3.59 o 
  -2  12   3       23.41       29.63      3.39 o 
  -1  12   3       18.79       20.96      3.85 o 
   0  12   3       64.13       60.81      4.01 o 
   1  12   3        6.49        8.22      2.78 o 
   2  12   3        4.72       -0.16      1.65 o 
   3  12   3        4.86        5.66      2.30 o 
   4  12   3       93.58       82.26      3.77 o 
   5  12   3       22.18       26.96      3.42 o 
   6  12   3       13.39        8.99      2.57 o 
   7  12   3       30.75       25.67      3.42 o 
   8  12   3        0.25        0.43      2.14 o 
   9  12   3       67.26       60.76      5.13 o 
  10  12   3        0.10       -1.71      2.14 o 
  -3  13   3        5.32        6.80      3.00 o 
  -2  13   3       37.30       37.23      5.56 o 
  -1  13   3        0.50        0.91      2.25 o 
   0  13   3       36.78       29.40      3.17 o 
   1  13   3        8.49        4.71      2.14 o 
   2  13   3        1.01       -0.30      1.81 o 
   3  13   3        8.23        9.53      2.35 o 
   4  13   3       14.90       14.55      3.42 o 
   5  13   3        0.01        4.28      2.57 o 
   6  13   3        0.92        1.28      2.14 o 
   7  13   3       27.29       23.96      3.42 o 
   8  13   3       27.02       29.95      3.85 o 
   9  13   3       41.59       44.93      4.71 o 
  -1  14   3        0.30        0.48      2.36 o 
   0  14   3        2.57       -1.28      2.14 o 
   1  14   3       11.13       10.87      2.53 o 
   2  14   3       31.48       31.95      3.17 o 
   3  14   3        0.14       -0.83      2.21 o 
   4  14   3        1.86        0.43      3.21 o 
   5  14   3       17.20       17.54      3.42 o 
   6  14   3        1.06       -2.14      2.14 o 
   7  14   3        0.91        3.42      2.57 o 
   8  14   3        0.23       -2.57      2.57 o 
   1  15   3        0.00        0.34      2.14 o 
   2  15   3       11.98       12.18      2.78 o 
   3  15   3        2.85        1.71      3.85 o 
   4  15   3       28.33       29.80      3.39 o 
   5  15   3        0.03        3.42      3.00 o 
   6  15   3        8.73        9.41      3.42 o 
   7  15   3        0.01       -0.86      2.57 o 
  -2 -14   4        7.96        8.99      3.85 o 
  -1 -14   4        4.09        7.27      3.85 o 
  -7 -13   4       15.18       17.12      3.85 o 
  -6 -13   4        6.09        4.28      3.00 o 
  -5 -13   4       11.74       16.87      3.64 o 
  -4 -13   4        4.40        3.00      3.00 o 
  -3 -13   4        0.87        4.71      3.00 o 
  -2 -13   4        4.95        7.38      2.56 o 
  -1 -13   4       26.86       26.96      4.28 o 
   0 -13   4        0.32       -2.14      2.57 o 
   1 -13   4        2.83        3.48      2.57 o 
   2 -13   4        0.26        0.46      1.95 o 
  -8 -12   4        0.79        3.85      3.00 o 
  -7 -12   4       59.43       66.39      4.38 o 
  -6 -12   4       42.94       41.98      3.47 o 
  -5 -12   4       10.74        9.81      1.88 o 
  -4 -12   4       20.43       23.83      2.38 o 
  -3 -12   4       13.61       11.77      2.42 o 
  -2 -12   4       17.20       21.90      2.72 o 
  -1 -12   4       15.87       18.59      2.38 o 
   0 -12   4       22.67       16.48      1.95 o 
   1 -12   4       16.26       15.40      2.56 o 
   2 -12   4        9.14        9.17      2.36 o 
   3 -12   4        0.39       -0.98      2.05 o 
  -8 -11   4       18.61       16.43      2.86 o 
  -7 -11   4       37.69       39.26      3.29 o 
  -6 -11   4       14.99       19.04      2.13 o 
  -5 -11   4       18.88       18.38      2.13 o 
  -4 -11   4       21.91       20.06      2.13 o 
  -3 -11   4       27.62       24.36      2.13 o 
  -2 -11   4        0.03        3.34      2.10 o 
  -1 -11   4       86.93       85.82      3.29 o 
   0 -11   4      151.51      146.70      4.87 o 
   1 -11   4       50.91       51.73      2.55 o 
   2 -11   4       26.90       19.62      2.04 o 
   3 -11   4       18.93       21.53      2.39 o 
   4 -11   4       15.79       25.77      2.63 o 
  -9 -10   4        0.33       -1.55      1.55 o 
  -8 -10   4       18.24       17.71      2.27 o 
  -7 -10   4        0.51       -0.33      1.33 o 
  -6 -10   4      146.67      152.00      4.76 o 
  -5 -10   4        0.03       -1.38      1.38 o 
  -4 -10   4       46.82       47.58      2.70 o 
  -3 -10   4        0.81        0.35      1.38 o 
  -2 -10   4      176.14      172.91      4.64 o 
  -1 -10   4       38.07       37.68      2.78 o 
   0 -10   4       52.40       58.50      2.32 o 
   1 -10   4        3.63        4.43      1.08 o 
   2 -10   4       11.90       13.18      1.50 o 
   3 -10   4       12.37       13.06      1.60 o 
   4 -10   4       13.92       16.15      1.97 o 
   5 -10   4        1.49        0.90      1.63 o 
 -10  -9   4        0.08        0.28      2.56 o 
  -9  -9   4       14.83       14.91      2.07 o 
  -8  -9   4       15.81       15.79      2.07 o 
  -7  -9   4      117.27      108.57      6.58 o 
  -6  -9   4       67.30       71.42      2.95 o 
  -5  -9   4       91.89       93.47      3.44 o 
  -4  -9   4      407.22      413.33      8.64 o 
  -3  -9   4       19.97       19.59      1.76 o 
  -2  -9   4      802.42      788.79     10.96 o 
  -1  -9   4       71.71       77.62      2.20 o 
   0  -9   4       10.44        7.76      1.08 o 
   1  -9   4       39.15       31.69      1.78 o 
   2  -9   4       22.09       25.14      2.03 o 
   3  -9   4       16.96       19.71      1.64 o 
   4  -9   4        2.53        0.04      1.13 o 
   5  -9   4        8.60       10.74      1.79 o 
   6  -9   4        0.13       -1.43      1.43 o 
 -10  -8   4        3.72        4.50      1.77 o 
  -9  -8   4        0.72        0.15      1.51 o 
  -8  -8   4        7.10        4.46      1.55 o 
  -7  -8   4       34.34       32.38      2.69 o 
  -6  -8   4       85.05       87.18      5.12 o 
  -5  -8   4       70.35       77.03      2.72 o 
  -4  -8   4      218.24      206.66      7.06 o 
  -3  -8   4      964.10      950.54     14.47 o 
  -2  -8   4      604.33      620.75      8.78 o 
  -1  -8   4       83.71       86.80      2.27 o 
   0  -8   4       15.22       17.68      1.05 o 
   1  -8   4       74.39       96.58      2.62 o 
   2  -8   4      149.83      159.86      3.28 o 
   3  -8   4        2.40        4.02      1.01 o 
   4  -8   4       24.15       26.14      1.79 o 
   5  -8   4        0.01       -1.07      2.22 o 
   6  -8   4        7.30        4.69      1.59 o 
   7  -8   4        9.74       10.88      2.11 o 
 -10  -7   4        1.33        1.34      1.55 o 
  -9  -7   4        8.71        5.79      1.69 o 
  -8  -7   4        0.15       -1.19      1.19 o 
  -7  -7   4        0.19       -0.23      1.30 o 
  -6  -7   4      128.92      135.01      4.49 o 
  -5  -7   4        4.79        3.80      1.30 o 
  -4  -7   4        5.31        6.30      1.11 o 
  -3  -7   4       11.40        9.40      1.22 o 
  -2  -7   4      231.91      185.68      3.13 o 
  -1  -7   4      881.02      833.69     10.22 o 
   0  -7   4       22.48       20.26      1.06 o 
   1  -7   4       11.04        6.89      0.77 o 
   2  -7   4        9.16       16.47      1.59 o 
   3  -7   4       15.47       19.87      1.27 o 
   4  -7   4       69.33       77.66      2.28 o 
   5  -7   4       15.17       21.94      1.64 o 
   6  -7   4      177.08      192.67      5.01 o 
   7  -7   4       19.53       20.50      2.36 o 
   8  -7   4        0.21        0.61      2.66 o 
 -10  -6   4       16.81       16.61      2.13 o 
  -9  -6   4        6.22        4.40      1.55 o 
  -8  -6   4       12.58       13.13      1.88 o 
  -7  -6   4       27.04       22.89      1.95 o 
  -6  -6   4      216.24      212.58      5.33 o 
  -5  -6   4      207.33      207.15      5.08 o 
  -4  -6   4      260.30      268.97      6.09 o 
  -3  -6   4       57.98       53.98      1.60 o 
  -2  -6   4      516.15      564.46      8.09 o 
  -1  -6   4       35.70       35.94      1.79 o 
   0  -6   4       40.32       49.66      2.01 o 
   1  -6   4       44.33       39.72      1.84 o 
   2  -6   4       43.98       39.58      1.48 o 
   3  -6   4        0.07       -0.12      0.72 o 
   4  -6   4       31.58       27.72      1.38 o 
   5  -6   4        2.84        4.16      1.07 o 
   6  -6   4       12.79       17.45      1.81 o 
   7  -6   4        6.28        4.21      1.47 o 
   8  -6   4        9.07        8.47      1.93 o 
 -10  -5   4        7.77       11.64      1.91 o 
  -9  -5   4        2.24       -1.35      1.35 o 
  -8  -5   4       26.24       27.36      2.20 o 
  -7  -5   4        0.03       -1.05      1.05 o 
  -6  -5   4        8.29        9.48      1.38 o 
  -5  -5   4       16.33       17.06      1.55 o 
  -4  -5   4        8.30       10.40      2.25 o 
  -3  -5   4      332.73      304.91      4.39 o 
  -2  -5   4        5.48        4.56      1.05 o 
  -1  -5   4       93.97       92.60      1.87 o 
   0  -5   4      146.93      131.95      3.48 o 
   1  -5   4      994.27     1016.54     11.16 o 
   2  -5   4      258.82      274.98      3.77 o 
   3  -5   4       49.02       42.42      1.51 o 
   4  -5   4       75.37       84.20      2.31 o 
   5  -5   4      404.75      400.32      5.92 o 
   6  -5   4      165.82      172.14      3.81 o 
   7  -5   4       54.50       56.65      2.59 o 
   8  -5   4        0.06        2.14      1.48 o 
   9  -5   4        5.51        6.94      2.20 o 
 -10  -4   4       11.08       17.08      2.18 o 
  -9  -4   4       66.54       73.98      3.32 o 
  -8  -4   4       22.30       19.18      1.87 o 
  -7  -4   4       36.27       36.45      2.11 o 
  -6  -4   4        5.18        7.24      1.38 o 
  -5  -4   4      831.30      812.64     14.37 o 
  -4  -4   4      299.11      268.44      5.65 o 
  -3  -4   4      772.96      705.46      9.47 o 
  -2  -4   4      199.51      248.43      3.21 o 
  -1  -4   4       18.70       23.38      1.13 o 
   0  -4   4      987.63     1298.79     35.65 o 
   1  -4   4     1426.43     1504.38     15.84 o 
   2  -4   4       49.92       50.69      1.43 o 
   3  -4   4     1019.19     1060.17     12.68 o 
   4  -4   4       27.66       32.00      1.26 o 
   5  -4   4       18.04       18.22      1.10 o 
   6  -4   4       43.26       41.39      1.83 o 
   7  -4   4        2.92        2.98      1.01 o 
   8  -4   4       80.60       76.84      3.79 o 
   9  -4   4       21.15       24.78      2.29 o 
  10  -4   4       13.86       20.82      2.85 o 
 -10  -3   4        0.42       -0.86      1.41 o 
  -9  -3   4       44.16       41.47      2.70 o 
  -8  -3   4       67.60       63.32      3.93 o 
  -7  -3   4       13.29       13.22      1.51 o 
  -6  -3   4       66.75       65.93      5.44 o 
  -5  -3   4      177.41      186.25      3.75 o 
  -4  -3   4      177.80      191.85      3.79 o 
  -3  -3   4        9.05        6.54      0.74 o 
  -2  -3   4       77.88       56.28      1.11 o 
  -1  -3   4     3012.23     2988.73     30.89 o 
   0  -3   4        0.76        2.05      0.44 o 
   1  -3   4      628.74      546.26      5.75 o 
   2  -3   4     1095.03     1203.43     23.00 o 
   3  -3   4      240.95      281.64      5.15 o 
   4  -3   4      143.95      130.54      2.35 o 
   5  -3   4       62.48       44.10      1.43 o 
   6  -3   4       14.38       15.84      1.28 o 
   7  -3   4        7.93        9.60      2.05 o 
   8  -3   4        3.35        3.35      1.13 o 
   9  -3   4        0.03       -1.75      1.93 o 
  10  -3   4        0.00        0.33      1.81 o 
 -10  -2   4        1.49        1.97      1.48 o 
  -9  -2   4        0.04       -0.23      1.22 o 
  -8  -2   4        3.61        3.83      2.32 o 
  -7  -2   4       39.67       38.65      2.27 o 
  -6  -2   4      368.22      373.02      6.32 o 
  -5  -2   4      251.46      236.29      3.71 o 
  -4  -2   4      709.59      654.26      7.88 o 
  -3  -2   4      332.23      331.87      3.94 o 
  -2  -2   4      894.05      972.69     11.15 o 
  -1  -2   4      793.36      777.92      7.79 o 
   0  -2   4      105.56       81.94      1.58 o 
   1  -2   4        2.45        2.35      0.39 o 
   2  -2   4      130.29      155.40      2.20 o 
   3  -2   4      243.47      248.00      3.21 o 
   4  -2   4      140.79      156.26      2.49 o 
   5  -2   4       44.71       35.50      1.18 o 
   6  -2   4      154.15      160.34      3.84 o 
   7  -2   4       90.73       86.73      2.96 o 
   8  -2   4      161.11      185.60      4.33 o 
   9  -2   4       14.79       16.63      1.81 o 
  10  -2   4       10.22        8.94      1.87 o 
 -10  -1   4        0.21        1.67      2.33 o 
  -9  -1   4       23.40       19.71      2.13 o 
  -8  -1   4      130.57      127.33      5.70 o 
  -7  -1   4        1.03        0.04      0.93 o 
  -6  -1   4       42.20       40.33      1.77 o 
  -5  -1   4       75.96       67.39      2.10 o 
  -4  -1   4      245.58      255.59      3.48 o 
  -3  -1   4       53.27       31.31      0.89 o 
  -2  -1   4      423.11      438.40      4.95 o 
  -1  -1   4      128.47      108.39      1.74 o 
   0  -1   4    41643.28    41094.17    484.42 o 
   1  -1   4     1350.06     1345.97     14.01 o 
   2  -1   4      259.19      381.49      6.99 o 
   3  -1   4      553.70      538.04      6.01 o 
   4  -1   4       11.12       10.08      0.67 o 
   5  -1   4      907.95      908.79     11.81 o 
   6  -1   4      514.76      499.30      7.81 o 
   7  -1   4      106.30      103.06      2.30 o 
   8  -1   4       79.24       69.16      2.41 o 
   9  -1   4       15.64       16.98      1.98 o 
  10  -1   4        3.38        4.02      1.33 o 
  11  -1   4        5.05        4.35      1.60 o 
 -10   0   4       13.30       14.36      2.47 o 
  -9   0   4       22.58       21.89      2.13 o 
  -8   0   4       11.15       11.97      1.81 o 
  -7   0   4       48.02       43.68      3.71 o 
  -6   0   4      140.97      154.72      3.52 o 
  -5   0   4      235.28      198.48      3.96 o 
  -4   0   4      100.62      106.15      2.23 o 
  -3   0   4      559.12      545.72      7.24 o 
  -2   0   4      118.54      131.57      1.76 o 
  -1   0   4       31.12       37.65      0.97 o 
   0   0   4    11685.14    12219.89    116.69 o 
   1   0   4     7361.60     7123.19     63.40 o 
   2   0   4       23.80       32.84      0.84 o 
   3   0   4      445.56      451.27      5.01 o 
   4   0   4     3054.48     3329.17     36.71 o 
   5   0   4       59.44       70.57      1.56 o 
   6   0   4        4.40        4.50      0.71 o 
   7   0   4       50.55       53.51      1.50 o 
   8   0   4        0.17        1.17      1.25 o 
   9   0   4      131.80      132.76      5.02 o 
  10   0   4       53.21       55.35      2.66 o 
  11   0   4       12.13       12.68      1.71 o 
 -10   1   4        0.42        2.06      1.74 o 
  -9   1   4       13.76       14.75      1.99 o 
  -8   1   4       13.03        9.35      1.48 o 
  -7   1   4      628.07      595.01      9.86 o 
  -6   1   4      243.15      240.05      4.82 o 
  -5   1   4       17.42       15.29      1.20 o 
  -4   1   4      137.26      162.03      3.81 o 
  -3   1   4      131.31      121.95      2.91 o 
  -2   1   4       13.70       21.58      2.98 o 
  -1   1   4      497.16      437.82      5.29 o 
   0   1   4      248.52      317.39      4.28 o 
   1   1   4     3672.47     3736.56     43.95 o 
   2   1   4      930.31      913.66     12.30 o 
   3   1   4      961.87      863.67      9.68 o 
   4   1   4      166.00      175.71      2.45 o 
   5   1   4      143.08      105.58      2.49 o 
   6   1   4       49.22       80.40      7.05 o 
   7   1   4       50.72       48.10      1.57 o 
   8   1   4      156.20      165.61      3.58 o 
   9   1   4        0.12       -0.38      0.67 o 
  10   1   4        0.50        2.40      0.97 o 
  11   1   4        0.05       -0.99      0.99 o 
 -10   2   4        0.06        1.98      1.69 o 
  -9   2   4        0.12        0.25      1.51 o 
  -8   2   4      117.92      112.60      3.69 o 
  -7   2   4       22.50       24.52      1.64 o 
  -6   2   4        0.56        0.11      0.96 o 
  -5   2   4       98.44       88.95      2.39 o 
  -4   2   4     1341.55     1243.55     16.11 o 
  -3   2   4     2997.78     2937.34     32.49 o 
  -2   2   4       19.02       19.70      1.29 o 
  -1   2   4       42.54       38.09      1.10 o 
   0   2   4      420.48      448.90      6.56 o 
   1   2   4      550.37      505.75      6.41 o 
   2   2   4      443.62      484.55      5.50 o 
   3   2   4       40.10       43.80      1.26 o 
   4   2   4       98.39       96.38      3.48 o 
   5   2   4     1076.28     1150.15     19.09 o 
   6   2   4      288.45      301.81      7.71 o 
   7   2   4        0.38        1.43      0.99 o 
   8   2   4       14.22       16.52      1.98 o 
   9   2   4      139.44      126.20      3.63 o 
  10   2   4       97.98      112.77      4.36 o 
  11   2   4        6.07        6.13      1.98 o 
  -9   3   4       14.48        9.83      1.52 o 
  -8   3   4       20.33       22.22      1.75 o 
  -7   3   4       17.27       15.61      1.43 o 
  -6   3   4      441.30      392.12      6.55 o 
  -5   3   4       55.19       50.38      1.92 o 
  -4   3   4        4.70        6.90      1.32 o 
  -3   3   4      129.76      110.20      1.87 o 
  -2   3   4      233.55      250.57      3.24 o 
  -1   3   4     4047.42     3897.19     42.59 o 
   0   3   4     2985.95     3212.85     38.40 o 
   1   3   4      101.12       90.43      1.61 o 
   2   3   4     1984.85     1980.21     21.48 o 
   3   3   4     1218.53     1191.17     14.27 o 
   4   3   4        1.21        1.02      0.41 o 
   5   3   4        2.13        1.09      0.29 o 
   6   3   4      317.53      342.15      6.74 o 
   7   3   4      259.05      234.88      5.44 o 
   8   3   4      294.17      304.61      6.91 o 
   9   3   4      185.57      160.51      4.16 o 
  10   3   4       20.16       21.92      2.34 o 
  11   3   4        0.00       -1.06      1.44 o 
  12   3   4        2.89        2.88      2.45 o 
  -9   4   4        0.05       -0.13      1.13 o 
  -8   4   4       10.63       11.68      1.57 o 
  -7   4   4       32.25       22.83      1.70 o 
  -6   4   4       10.31       13.57      1.61 o 
  -5   4   4       33.32       42.61      1.84 o 
  -4   4   4      663.70      656.75      9.31 o 
  -3   4   4      192.87      168.21      2.60 o 
  -2   4   4     1005.83     1174.21     15.23 o 
  -1   4   4       54.89       53.03      1.53 o 
   0   4   4       21.08       22.70      0.77 o 
   1   4   4      539.28      501.72      5.91 o 
   2   4   4        0.20        1.00      0.54 o 
   3   4   4      305.97      332.30      3.95 o 
   4   4   4       23.74       16.15      0.57 o 
   5   4   4       25.98       28.45      0.82 o 
   6   4   4      218.15      238.02      4.04 o 
   7   4   4       89.11       86.36      2.43 o 
   8   4   4       32.87       38.33      2.41 o 
   9   4   4      196.73      194.70      4.56 o 
  10   4   4      114.24      105.17      3.38 o 
  11   4   4       53.29       58.36      3.37 o 
  12   4   4       30.42       40.37      3.04 o 
  -9   5   4        6.39        5.70      1.84 o 
  -8   5   4        1.26        0.86      1.31 o 
  -7   5   4        2.18        0.28      1.07 o 
  -6   5   4       10.61        6.82      1.19 o 
  -5   5   4       36.61       38.60      1.83 o 
  -4   5   4      276.85      257.16      4.66 o 
  -3   5   4       18.25       11.40      0.86 o 
  -2   5   4      555.42      611.89     10.36 o 
  -1   5   4        0.54        0.77      0.39 o 
   0   5   4        7.45       14.98      1.34 o 
   1   5   4     1966.34     2004.55     20.49 o 
   2   5   4      838.22      891.72     14.25 o 
   3   5   4        0.75        1.85      0.49 o 
   4   5   4      125.85      147.02      2.60 o 
   5   5   4      316.89      297.22      4.22 o 
   6   5   4      979.58      983.41     11.39 o 
   7   5   4      802.22      724.19     14.02 o 
   8   5   4       55.12       63.91      1.65 o 
   9   5   4      238.52      238.69      5.04 o 
  10   5   4       31.89       28.64      2.38 o 
  11   5   4       14.68       20.96      2.86 o 
  12   5   4       10.33       10.51      2.67 o 
  -8   6   4        2.77        2.08      1.38 o 
  -7   6   4        4.12        2.61      1.29 o 
  -6   6   4        1.83        2.78      1.16 o 
  -5   6   4      115.60      107.91      3.08 o 
  -4   6   4       40.30       49.12      2.41 o 
  -3   6   4       20.09       15.41      1.21 o 
  -2   6   4       17.56       58.10      3.21 o 
  -1   6   4      541.37      528.48      6.76 o 
   0   6   4      163.28      159.02      2.59 o 
   1   6   4        0.12       -0.33      0.33 o 
   2   6   4       29.96       37.68      1.73 o 
   3   6   4      310.98      381.89      7.31 o 
   4   6   4      299.45      299.09      4.70 o 
   5   6   4      327.73      320.17      5.02 o 
   6   6   4      120.40      126.31      2.82 o 
   7   6   4       34.10       25.35      2.43 o 
   8   6   4        0.30       -0.10      0.97 o 
   9   6   4       58.14       57.18      1.86 o 
  10   6   4      113.07      115.69      5.12 o 
  11   6   4        0.97       -1.14      1.74 o 
  12   6   4       19.95       26.53      4.71 o 
  -8   7   4       21.09       27.17      2.47 o 
  -7   7   4        0.33       -1.18      1.19 o 
  -6   7   4       25.19       22.49      1.77 o 
  -5   7   4       75.65       65.32      2.51 o 
  -4   7   4        2.49        7.06      1.18 o 
  -3   7   4      427.56      404.41      7.36 o 
  -2   7   4       73.39       78.44      3.77 o 
  -1   7   4      278.14      240.87      4.18 o 
   0   7   4       12.00        9.41      0.79 o 
   1   7   4      818.25      746.06      8.91 o 
   2   7   4     1461.28     1432.51     17.37 o 
   3   7   4      312.74      323.38      5.72 o 
   4   7   4       34.06       32.53      0.95 o 
   5   7   4        2.75        6.04      0.73 o 
   6   7   4      675.39      733.44     13.71 o 
   7   7   4        5.84        7.60      2.90 o 
   8   7   4       82.15       72.96      2.17 o 
   9   7   4      113.25      115.55      3.53 o 
  10   7   4        6.37        8.53      1.28 o 
  11   7   4        0.13       -1.71      3.00 o 
  12   7   4        0.71        1.71      3.85 o 
  -7   8   4        0.01       -0.60      1.31 o 
  -6   8   4        3.10        1.56      1.24 o 
  -5   8   4       13.58       12.82      1.56 o 
  -4   8   4        8.00       11.09      1.54 o 
  -3   8   4      137.37      140.99      3.88 o 
  -2   8   4        4.84        6.32      1.20 o 
  -1   8   4      113.70      123.32      2.91 o 
   0   8   4      150.49      159.82      2.87 o 
   1   8   4        6.23        6.67      0.70 o 
   2   8   4       26.73       16.55      0.84 o 
   3   8   4        8.05       10.39      0.62 o 
   4   8   4      229.85      258.30      4.14 o 
   5   8   4      137.45      128.34      2.54 o 
   6   8   4      565.17      518.71      9.06 o 
   7   8   4        0.08        1.07      3.21 o 
   8   8   4       82.33       67.18      3.85 o 
   9   8   4        5.57        3.71      1.71 o 
  10   8   4       44.30       48.42      2.64 o 
  11   8   4       58.29       67.40      3.02 o 
  -6   9   4        0.08       -0.69      1.24 o 
  -5   9   4       27.56       22.55      1.96 o 
  -4   9   4        2.78        6.52      1.57 o 
  -3   9   4       29.19       30.70      2.06 o 
  -2   9   4        0.96        5.23      2.19 o 
  -1   9   4       17.73       18.06      1.73 o 
   0   9   4      742.36      774.54     10.75 o 
   1   9   4      337.05      358.90      5.70 o 
   2   9   4       13.30       28.00      2.28 o 
   3   9   4        4.06        1.39      0.70 o 
   4   9   4       38.51       39.23      1.60 o 
   5   9   4      144.86      154.97      6.63 o 
   6   9   4        1.23        5.60      1.51 o 
   7   9   4      130.17      123.98      3.93 o 
   8   9   4      205.35      225.08      8.56 o 
   9   9   4        1.21        0.00      1.71 o 
  10   9   4        7.84       14.20      1.93 o 
  11   9   4        2.84        2.28      2.35 o 
  -6  10   4        0.62       -1.36      1.36 o 
  -5  10   4        1.96       -1.19      1.19 o 
  -4  10   4        0.06       -0.47      1.41 o 
  -3  10   4       10.30       12.44      1.69 o 
  -2  10   4       41.55       42.75      2.31 o 
  -1  10   4        6.48        4.16      1.38 o 
   0  10   4      828.89      852.70     13.30 o 
   1  10   4       78.98       74.76      3.21 o 
   2  10   4        0.00       -1.46      1.46 o 
   3  10   4        5.25        7.71      1.71 o 
   4  10   4       61.34       76.21      3.33 o 
   5  10   4        4.00       -0.48      1.50 o 
   6  10   4       42.77       39.25      4.49 o 
   7  10   4      107.18      103.12      5.56 o 
   8  10   4       33.51       34.66      3.42 o 
   9  10   4       17.44       14.98      2.57 o 
  10  10   4        6.04        7.27      2.14 o 
  11  10   4       28.30       31.24      3.00 o 
  -5  11   4        2.01        1.90      1.46 o 
  -4  11   4        5.61        1.75      1.74 o 
  -3  11   4       46.08       44.46      2.84 o 
  -2  11   4       28.92       22.45      2.25 o 
  -1  11   4       36.88       41.78      3.39 o 
   0  11   4       13.97       13.06      2.45 o 
   1  11   4       27.06       23.59      2.11 o 
   2  11   4      305.29      310.22      7.17 o 
   3  11   4      609.59      589.11     11.33 o 
   4  11   4       31.72       33.56      3.64 o 
   5  11   4       41.93       27.61      2.25 o 
   6  11   4       35.70       22.25      3.00 o 
   7  11   4       30.72       34.23      3.42 o 
   8  11   4       39.02       45.79      3.85 o 
   9  11   4       24.33       25.67      3.00 o 
  10  11   4        0.56        0.00      2.14 o 
  11  11   4        3.28        3.00      2.14 o 
  -4  12   4       12.77       12.29      2.98 o 
  -3  12   4       13.21       19.87      3.08 o 
  -2  12   4        4.65        7.22      2.45 o 
  -1  12   4       10.86       15.36      3.42 o 
   0  12   4       23.59       21.55      2.77 o 
   1  12   4      136.28      123.22      5.35 o 
   2  12   4       16.08       21.93      2.11 o 
   3  12   4        0.56       -1.12      1.12 o 
   4  12   4        0.01        0.43      1.51 o 
   5  12   4      348.64      281.30      7.55 o 
   6  12   4        1.97        5.13      2.57 o 
   7  12   4        7.98        7.27      2.57 o 
   8  12   4      170.43      180.15      8.13 o 
   9  12   4       18.66       22.68      3.42 o 
  10  12   4       21.00       24.82      3.00 o 
  -3  13   4        0.96        0.76      2.45 o 
  -2  13   4        1.36        2.24      2.45 o 
  -1  13   4        7.18        8.27      2.67 o 
   0  13   4       23.04       26.78      3.17 o 
   1  13   4        0.02       -1.53      1.53 o 
   2  13   4       23.06       25.91      2.98 o 
   3  13   4        0.01       -0.18      1.87 o 
   4  13   4       39.62       44.24      2.58 o 
   5  13   4       24.45       25.25      3.85 o 
   6  13   4       21.72       23.11      3.42 o 
   7  13   4        6.19       10.27      3.00 o 
   8  13   4        4.18        3.85      2.57 o 
   9  13   4       63.86       74.03      5.56 o 
  -1  14   4        0.03        1.12      3.21 o 
   0  14   4        1.28       -1.80      2.14 o 
   1  14   4        3.51        4.71      3.42 o 
   2  14   4       18.75       16.06      2.85 o 
   3  14   4        7.86        6.00      1.74 o 
   4  14   4        1.44        1.47      2.05 o 
   5  14   4        9.96        5.56      3.00 o 
   6  14   4        9.43        9.41      3.00 o 
   7  14   4       11.59       14.12      3.42 o 
   8  14   4       73.50       63.76      5.56 o 
   1  15   4        0.11       -0.80      2.20 o 
   2  15   4        5.80        3.66      3.00 o 
   3  15   4        7.45        5.87      2.53 o 
   4  15   4       10.97       14.73      4.71 o 
   5  15   4        0.47        0.94      2.25 o 
   6  15   4        6.79        3.00      3.00 o 
   7  15   4        7.08       11.55      3.42 o 
  -6 -13   5        1.50        2.14      2.42 o 
  -5 -13   5        3.38        5.67      5.13 o 
  -4 -13   5        2.83        0.43      3.00 o 
  -3 -13   5       27.67       26.53      4.71 o 
  -2 -13   5       11.16        8.56      3.42 o 
  -1 -13   5       25.51       15.83      3.85 o 
   0 -13   5        0.45       -2.57      3.00 o 
   1 -13   5        7.43        8.13      3.85 o 
  -7 -12   5       45.06       50.89      4.08 o 
  -6 -12   5        2.52        2.60      2.78 o 
  -5 -12   5        3.65        3.51      2.25 o 
  -4 -12   5        2.63        2.70      1.95 o 
  -3 -12   5        2.59        1.35      1.95 o 
  -2 -12   5       42.64       42.44      5.78 o 
  -1 -12   5        0.98        2.14      3.00 o 
   0 -12   5        2.93        6.42      3.42 o 
   1 -12   5       22.72       17.18      2.56 o 
   2 -12   5        6.67        4.76      2.25 o 
   3 -12   5       15.29       15.56      3.85 o 
  -8 -11   5       40.76       49.13      3.90 o 
  -7 -11   5       11.45       17.50      2.86 o 
  -6 -11   5       27.25       24.95      5.35 o 
  -5 -11   5       16.94       17.47      2.22 o 
  -4 -11   5        0.00        0.02      1.82 o 
  -3 -11   5       48.91       59.17      3.12 o 
  -2 -11   5       36.97       42.48      2.79 o 
  -1 -11   5        1.54        1.48      1.38 o 
   0 -11   5       56.66       51.33      2.52 o 
   1 -11   5        0.04        0.92      1.55 o 
   2 -11   5        0.37       -0.78      1.55 o 
   3 -11   5        8.79        9.76      2.07 o 
   4 -11   5        0.08       -1.55      1.55 o 
  -9 -10   5        0.33        1.92      1.95 o 
  -8 -10   5        3.95        2.21      1.86 o 
  -7 -10   5        3.28        2.49      1.80 o 
  -6 -10   5       45.49       39.96      2.70 o 
  -5 -10   5        2.09        0.00      1.48 o 
  -4 -10   5       11.40        8.44      1.63 o 
  -3 -10   5       19.95       17.32      1.71 o 
  -2 -10   5       12.14       10.04      1.50 o 
  -1 -10   5       81.53       72.67      3.37 o 
   0 -10   5        0.14        0.51      0.93 o 
   1 -10   5       44.93       50.10      2.24 o 
   2 -10   5       91.36       96.25      3.16 o 
   3 -10   5       20.89       16.74      1.95 o 
   4 -10   5       27.71       28.87      2.55 o 
   5 -10   5        2.15        0.59      1.69 o 
  -9  -9   5        0.37       -0.51      1.60 o 
  -8  -9   5       92.67       96.44      4.08 o 
  -7  -9   5      106.23      125.63      5.05 o 
  -6  -9   5      309.74      310.23      8.96 o 
  -5  -9   5      348.96      353.16      7.97 o 
  -4  -9   5       41.86       45.73      2.63 o 
  -3  -9   5        2.12       19.06      2.42 o 
  -2  -9   5      101.16      120.65      3.57 o 
  -1  -9   5      167.24      179.19      3.74 o 
   0  -9   5       23.86       28.05      1.44 o 
   1  -9   5       82.78       84.58      2.47 o 
   2  -9   5        3.49        5.58      1.25 o 
   3  -9   5        3.05        2.87      1.19 o 
   4  -9   5       56.76       69.05      3.15 o 
   5  -9   5        4.20        7.63      1.65 o 
   6  -9   5        9.75        7.06      2.07 o 
  -9  -8   5       47.72       53.74      3.98 o 
  -8  -8   5       14.75       14.88      2.07 o 
  -7  -8   5       28.38       29.28      2.38 o 
  -6  -8   5      100.09       96.77      3.71 o 
  -5  -8   5      117.57      109.00      5.25 o 
  -4  -8   5      244.74      237.49      5.18 o 
  -3  -8   5      443.68      457.54      8.12 o 
  -2  -8   5       10.73        6.57      1.43 o 
  -1  -8   5       54.94       55.08      1.79 o 
   0  -8   5       24.07       33.42      1.62 o 
   1  -8   5        3.93        3.77      1.03 o 
   2  -8   5      213.07      215.09      5.85 o 
   3  -8   5       75.57       72.05      2.52 o 
   4  -8   5        3.92        3.11      1.16 o 
   5  -8   5       50.91       51.83      2.60 o 
   6  -8   5        5.62        5.49      1.85 o 
   7  -8   5        4.49        5.78      1.99 o 
 -10  -7   5        1.59        4.13      3.06 o 
  -9  -7   5        3.89        2.00      1.69 o 
  -8  -7   5       11.89        9.51      1.88 o 
  -7  -7   5       80.63       89.19      3.58 o 
  -6  -7   5        8.24        8.65      1.69 o 
  -5  -7   5        4.16        5.32      1.38 o 
  -4  -7   5      322.22      339.74      6.41 o 
  -3  -7   5      104.27      104.93      2.78 o 
  -2  -7   5      146.86      144.17      3.13 o 
  -1  -7   5      227.29      206.36      3.48 o 
   0  -7   5        8.25        5.48      0.86 o 
   1  -7   5      173.73      173.33      3.24 o 
   2  -7   5       79.93       72.69      2.11 o 
   3  -7   5        7.63        9.04      1.19 o 
   4  -7   5        2.62        2.81      1.08 o 
   5  -7   5        2.92        1.05      1.65 o 
   6  -7   5       83.37       97.81      3.57 o 
   7  -7   5        0.29       -1.40      1.40 o 
   8  -7   5        4.06        3.48      1.95 o 
 -10  -6   5       14.28       12.84      2.07 o 
  -9  -6   5        0.33        1.23      1.51 o 
  -8  -6   5        4.67        4.76      1.55 o 
  -7  -6   5       28.25       26.69      2.27 o 
  -6  -6   5      249.47      248.02      6.14 o 
  -5  -6   5       47.68       45.00      4.22 o 
  -4  -6   5      259.66      272.98      5.29 o 
  -3  -6   5      664.96      684.21      9.67 o 
  -2  -6   5       86.83       60.69      2.18 o 
  -1  -6   5      300.96      362.60      5.69 o 
   0  -6   5      205.63      204.11      3.35 o 
   1  -6   5        8.50        8.53      0.78 o 
   2  -6   5      394.40      367.31      5.31 o 
   3  -6   5        0.31        2.33      0.92 o 
   4  -6   5       64.79       64.68      2.32 o 
   5  -6   5      304.65      332.93      7.49 o 
   6  -6   5        9.20        8.08      2.29 o 
   7  -6   5        0.23        4.70      1.44 o 
   8  -6   5       17.05       16.68      2.32 o 
 -10  -5   5        0.59       -1.37      1.55 o 
  -9  -5   5       25.61       14.10      2.01 o 
  -8  -5   5       89.81       94.06      3.64 o 
  -7  -5   5       81.38       87.80      3.46 o 
  -6  -5   5       31.46       30.41      2.63 o 
  -5  -5   5       39.36       61.51      2.70 o 
  -4  -5   5       32.13       29.73      1.88 o 
  -3  -5   5      600.90      564.60      7.30 o 
  -2  -5   5      111.51      118.91      2.08 o 
  -1  -5   5     1035.88     1050.50     15.33 o 
   0  -5   5      216.36      213.04      3.74 o 
   1  -5   5       32.43       29.74      1.19 o 
   2  -5   5      416.79      437.76      5.48 o 
   3  -5   5      292.79      275.11      4.30 o 
   4  -5   5       27.35       30.05      1.44 o 
   5  -5   5       14.08       13.12      1.29 o 
   6  -5   5       28.90       28.65      1.91 o 
   7  -5   5        6.11        5.91      1.47 o 
   8  -5   5       68.23       80.40      3.81 o 
   9  -5   5        7.86        5.51      2.35 o 
 -10  -4   5        7.44        6.93      1.91 o 
  -9  -4   5        0.53        0.65      1.55 o 
  -8  -4   5        0.44        0.88      1.35 o 
  -7  -4   5        2.77        1.77      1.25 o 
  -6  -4   5       10.75       10.90      1.44 o 
  -5  -4   5       67.78       55.83      2.45 o 
  -4  -4   5       12.09       12.75      1.38 o 
  -3  -4   5      138.77      201.32     10.29 o 
  -2  -4   5      222.38      224.07      3.07 o 
  -1  -4   5     2261.01     2361.44     26.56 o 
   0  -4   5      581.14      664.55      8.97 o 
   1  -4   5       26.58       19.03      1.02 o 
   2  -4   5      498.26      480.62      5.76 o 
   3  -4   5      325.85      310.03      4.47 o 
   4  -4   5       41.43       35.65      1.39 o 
   5  -4   5      164.83      147.28      2.91 o 
   6  -4   5        7.70        6.68      1.53 o 
   7  -4   5       55.68       61.68      2.60 o 
   8  -4   5       11.95        7.47      1.69 o 
   9  -4   5       19.05       17.69      2.77 o 
 -10  -3   5        1.07       -1.25      1.44 o 
  -9  -3   5        9.36        8.07      1.81 o 
  -8  -3   5       42.04       37.23      2.72 o 
  -7  -3   5       89.55       92.01      3.46 o 
  -6  -3   5       89.72       88.81      3.15 o 
  -5  -3   5       16.08       13.48      1.08 o 
  -4  -3   5     1189.95     1247.15     15.85 o 
  -3  -3   5      151.71      152.17      2.22 o 
  -2  -3   5     2436.71     2436.15     27.13 o 
  -1  -3   5       87.66       70.25      1.39 o 
   0  -3   5     1828.33     1762.56     19.96 o 
   1  -3   5     2058.14     2257.75     27.57 o 
   2  -3   5       87.79      110.75      2.01 o 
   3  -3   5      174.65      198.45      3.07 o 
   4  -3   5       10.35       10.68      0.73 o 
   5  -3   5       28.79       29.99      1.40 o 
   6  -3   5       11.65       15.70      1.27 o 
   7  -3   5      518.49      487.84      9.97 o 
   8  -3   5       37.32       36.63      4.20 o 
   9  -3   5        5.28        7.30      2.78 o 
  10  -3   5        3.52        0.96      1.93 o 
 -10  -2   5        1.95        3.32      1.64 o 
  -9  -2   5       68.60       80.22      5.29 o 
  -8  -2   5       18.88       18.56      1.99 o 
  -7  -2   5       26.94       21.89      2.01 o 
  -6  -2   5       69.89       60.87      2.70 o 
  -5  -2   5        1.21        3.89      0.65 o 
  -4  -2   5      132.49      151.85      2.87 o 
  -3  -2   5      146.99      140.13      2.05 o 
  -2  -2   5      608.38      601.51      7.22 o 
  -1  -2   5       43.39       45.83      1.38 o 
   0  -2   5     2598.44     2495.82     25.52 o 
   1  -2   5      288.39      301.84      4.03 o 
   2  -2   5     1726.96     1678.88     23.33 o 
   3  -2   5      303.18      282.35      3.84 o 
   4  -2   5      980.20      882.79     14.42 o 
   5  -2   5      193.42      200.00      3.16 o 
   6  -2   5      102.46      101.06      2.68 o 
   7  -2   5       20.84       22.40      2.76 o 
   8  -2   5       20.35       19.71      1.74 o 
   9  -2   5       10.07       14.75      2.14 o 
  10  -2   5        7.45       10.45      2.14 o 
 -10  -1   5        5.05        5.17      1.85 o 
  -9  -1   5        1.24        2.21      1.48 o 
  -8  -1   5      130.60      111.86      4.02 o 
  -7  -1   5       90.14       95.64      4.89 o 
  -6  -1   5      131.39      130.39      3.07 o 
  -5  -1   5       97.88       86.07      2.34 o 
  -4  -1   5       84.96       83.19      1.74 o 
  -3  -1   5       11.29       16.90      0.89 o 
  -2  -1   5      231.97      199.67      2.64 o 
  -1  -1   5      198.84      197.83      2.75 o 
   0  -1   5       61.53       47.16      1.56 o 
   1  -1   5      209.65      198.25      2.60 o 
   2  -1   5      371.13      376.54      4.76 o 
   3  -1   5      211.02      277.39      3.67 o 
   4  -1   5        9.20       11.51      0.98 o 
   5  -1   5       10.31        8.99      1.02 o 
   6  -1   5       10.43       12.76      1.42 o 
   7  -1   5        0.54       -0.02      0.81 o 
   8  -1   5        2.94        2.59      0.97 o 
   9  -1   5        0.56        0.16      1.49 o 
  10  -1   5       18.81       18.94      2.20 o 
  11  -1   5        0.00       -0.43      1.61 o 
 -10   0   5       18.16       21.27      2.90 o 
  -9   0   5        6.57        5.31      1.76 o 
  -8   0   5       78.14       68.67      3.21 o 
  -7   0   5        6.78        8.72      1.33 o 
  -6   0   5       39.11       34.74      2.04 o 
  -5   0   5        0.79        1.84      0.95 o 
  -4   0   5      102.48      108.19      2.56 o 
  -3   0   5       13.25       12.60      0.95 o 
  -2   0   5       38.61       20.86      0.89 o 
  -1   0   5       63.44       70.49      1.22 o 
   0   0   5      430.41      461.78      4.89 o 
   1   0   5     4814.49     5247.69     46.79 o 
   2   0   5      352.29      318.46      3.73 o 
   3   0   5     1432.48     1459.89     15.15 o 
   4   0   5     1136.90     1133.11     13.06 o 
   5   0   5      547.95      526.77      7.09 o 
   6   0   5      343.64      316.80      4.74 o 
   7   0   5       43.34       40.74      2.09 o 
   8   0   5       12.19        8.78      0.91 o 
   9   0   5       29.05       28.13      1.71 o 
  10   0   5       39.66       41.93      2.59 o 
  11   0   5       16.31       18.96      1.71 o 
 -10   1   5        2.14        2.57      1.76 o 
  -9   1   5        4.58        3.45      1.69 o 
  -8   1   5       13.05       11.39      1.76 o 
  -7   1   5      516.27      555.88     10.25 o 
  -6   1   5       27.00       21.60      1.47 o 
  -5   1   5      173.04      171.70      3.73 o 
  -4   1   5      356.44      377.65      6.32 o 
  -3   1   5      116.21      161.08      2.86 o 
  -2   1   5        4.04        8.67      0.75 o 
  -1   1   5      448.54      465.39      5.66 o 
   0   1   5      723.51      664.82      7.78 o 
   1   1   5      573.68      526.27      6.27 o 
   2   1   5        0.22        0.29      0.26 o 
   3   1   5      124.99       94.91      1.45 o 
   4   1   5      213.10      238.60      2.99 o 
   5   1   5        0.07        0.21      0.47 o 
   6   1   5       53.16       58.86      1.70 o 
   7   1   5        5.25        9.98      1.27 o 
   8   1   5       50.99       52.89      1.83 o 
   9   1   5        0.71        2.25      1.10 o 
  10   1   5        4.58        6.42      1.73 o 
  11   1   5        5.62        4.12      4.71 o 
  -9   2   5       34.01       30.48      2.64 o 
  -8   2   5        2.93        2.38      1.24 o 
  -7   2   5        9.57        9.02      1.42 o 
  -6   2   5        7.58       11.34      1.41 o 
  -5   2   5        1.64        4.91      1.98 o 
  -4   2   5       66.00       62.18      2.06 o 
  -3   2   5      192.82      254.33     12.84 o 
  -2   2   5       28.07       22.58      0.89 o 
  -1   2   5     1118.31     1165.50     14.48 o 
   0   2   5      641.19      673.50      9.61 o 
   1   2   5        6.92        5.76      0.48 o 
   2   2   5      403.55      397.05      4.68 o 
   3   2   5      751.40      757.45      8.52 o 
   4   2   5     1221.34     1177.66     14.32 o 
   5   2   5        0.35        6.65      0.51 o 
   6   2   5        6.42        4.35      0.50 o 
   7   2   5      714.77      752.15     18.08 o 
   8   2   5       41.04       38.53      2.30 o 
   9   2   5       31.44       26.87      2.20 o 
  10   2   5       10.40        7.30      2.73 o 
  11   2   5        8.90        6.26      1.88 o 
  -9   3   5        2.07        3.12      2.05 o 
  -8   3   5        3.41        4.39      1.38 o 
  -7   3   5       40.50       39.58      1.98 o 
  -6   3   5       11.61        4.82      1.13 o 
  -5   3   5       19.15       11.72      1.19 o 
  -4   3   5     1244.91     1188.93     15.66 o 
  -3   3   5       19.26       23.24      1.71 o 
  -2   3   5      855.37      832.25     10.88 o 
  -1   3   5       77.06       70.37      1.77 o 
   0   3   5       54.05       62.46      1.43 o 
   1   3   5     2519.75     2450.97     29.42 o 
   2   3   5      820.33      811.30      9.91 o 
   3   3   5      267.41      256.89      3.20 o 
   4   3   5        0.12       -0.30      0.30 o 
   5   3   5        0.61       -0.25      0.25 o 
   6   3   5       93.83       90.15      1.67 o 
   7   3   5       17.55       16.83      1.48 o 
   8   3   5      102.29       99.99      3.21 o 
   9   3   5       21.19       23.25      1.81 o 
  10   3   5      134.48      128.08      3.90 o 
  11   3   5       11.26       14.66      2.53 o 
  12   3   5        5.47        4.95      2.05 o 
  -9   4   5        0.31        0.20      1.36 o 
  -8   4   5       37.02       34.05      2.11 o 
  -7   4   5        6.17        3.70      1.21 o 
  -6   4   5       38.88       46.12      2.08 o 
  -5   4   5       65.07       63.72      2.29 o 
  -4   4   5       93.35       90.85      2.43 o 
  -3   4   5       10.55        9.84      2.14 o 
  -2   4   5     1026.77     1052.48     14.41 o 
  -1   4   5       26.18       45.78      3.53 o 
   0   4   5       14.88       14.07      1.37 o 
   1   4   5      697.03      789.38     14.21 o 
   2   4   5     2052.13     2020.45     37.67 o 
   3   4   5      420.59      427.25      5.54 o 
   4   4   5      268.89      251.93      3.52 o 
   5   4   5      410.55      398.73      4.95 o 
   6   4   5      204.64      175.84      4.07 o 
   7   4   5      231.55      233.96      5.25 o 
   8   4   5       55.43       47.86      2.08 o 
   9   4   5      220.99      221.76      4.90 o 
  10   4   5        8.63        5.99      1.21 o 
  11   4   5       13.08       14.78      2.20 o 
  12   4   5        0.00        1.28      1.88 o 
  -8   5   5        2.67        5.45      1.47 o 
  -7   5   5        0.00       -1.19      1.32 o 
  -6   5   5        0.20       -0.93      0.93 o 
  -5   5   5      141.70      129.56      3.27 o 
  -4   5   5      225.63      222.81      4.34 o 
  -3   5   5        5.30       13.69      2.82 o 
  -2   5   5        0.54        2.81      0.60 o 
  -1   5   5        4.09        5.97      0.64 o 
   0   5   5        0.27        0.03      0.45 o 
   1   5   5      411.48      479.38      5.83 o 
   2   5   5     1723.64     1734.66     23.84 o 
   3   5   5        0.11        0.67      0.62 o 
   4   5   5     1022.59     1025.97     11.50 o 
   5   5   5       13.19       11.20      0.57 o 
   6   5   5       66.60       57.01      1.28 o 
   7   5   5       14.26       12.93      0.99 o 
   8   5   5      406.03      432.16      7.52 o 
   9   5   5      127.52      125.33      3.39 o 
  10   5   5        0.16        0.17      1.26 o 
  11   5   5       59.37       67.48      3.44 o 
  12   5   5        0.21       -1.28      2.12 o 
  -8   6   5        7.67       12.83      2.14 o 
  -7   6   5        0.06       -1.19      1.19 o 
  -6   6   5        2.57        1.30      1.13 o 
  -5   6   5       12.71       10.71      1.63 o 
  -4   6   5        2.82        2.62      1.08 o 
  -3   6   5       26.14       30.69      1.49 o 
  -2   6   5        0.34        0.59      0.69 o 
  -1   6   5      367.73      416.76      6.66 o 
   0   6   5        0.58        1.21      0.40 o 
   1   6   5      827.25      826.39      8.91 o 
   2   6   5      278.20      305.20      5.21 o 
   3   6   5      589.54      651.15     19.64 o 
   4   6   5      607.97      635.60      9.26 o 
   5   6   5      297.92      299.15      5.31 o 
   6   6   5      859.23      790.11     10.02 o 
   7   6   5      893.52      953.22     15.80 o 
   8   6   5       35.70       38.66      1.33 o 
   9   6   5       37.07       40.84      1.30 o 
  10   6   5       21.38       26.10      4.92 o 
  11   6   5       35.28       38.94      5.13 o 
  12   6   5       31.99       30.81      5.13 o 
  -7   7   5       26.96       25.23      1.98 o 
  -6   7   5       33.43       36.37      2.44 o 
  -5   7   5       32.31       35.54      1.94 o 
  -4   7   5       82.38       70.94      2.51 o 
  -3   7   5      122.34      114.90      2.95 o 
  -2   7   5      100.37      105.94      2.69 o 
  -1   7   5       57.69       57.14      2.42 o 
   0   7   5      408.07      402.85      5.65 o 
   1   7   5      357.30      330.56      4.12 o 
   2   7   5       32.10       13.60      1.04 o 
   3   7   5      223.25      231.73      5.75 o 
   4   7   5        1.13        7.76      0.88 o 
   5   7   5       16.95       18.14      1.06 o 
   6   7   5       27.56       23.63      1.16 o 
   7   7   5     1206.79     1178.25     19.01 o 
   8   7   5       12.45        9.79      1.48 o 
   9   7   5      116.01      113.29      3.14 o 
  10   7   5        4.59        4.31      1.20 o 
  11   7   5        0.17        3.00      3.42 o 
  12   7   5       27.52       24.39      5.13 o 
  -7   8   5        0.52       -1.31      1.31 o 
  -6   8   5        1.02        0.60      1.28 o 
  -5   8   5        4.35        4.10      1.26 o 
  -4   8   5        3.91        0.39      1.13 o 
  -3   8   5        0.07        0.76      0.99 o 
  -2   8   5      129.00      119.41      2.95 o 
  -1   8   5      143.63      187.81      4.95 o 
   0   8   5      344.42      308.27      4.55 o 
   1   8   5      461.12      449.75      5.96 o 
   2   8   5        0.66        2.02      0.53 o 
   3   8   5        7.23       21.82      2.57 o 
   4   8   5      227.94      196.89      5.35 o 
   5   8   5      138.26      143.64      3.15 o 
   6   8   5      320.59      308.39      7.41 o 
   7   8   5      711.84      748.74     19.47 o 
   8   8   5       32.88       29.34      4.28 o 
   9   8   5       45.79       42.36      3.00 o 
  10   8   5        0.21       -0.34      1.28 o 
  11   8   5        2.35        4.20      1.20 o 
  -6   9   5       11.99       17.42      1.86 o 
  -5   9   5       14.37       22.66      1.90 o 
  -4   9   5       28.45       24.98      1.82 o 
  -3   9   5       33.40       26.00      1.77 o 
  -2   9   5       14.00       12.85      1.58 o 
  -1   9   5      233.21      278.13      9.63 o 
   0   9   5       98.52       80.34      2.47 o 
   1   9   5      368.45      389.65      6.77 o 
   2   9   5      158.91      165.42      4.41 o 
   3   9   5        0.15       -0.64      1.21 o 
   4   9   5      121.52      124.74      4.24 o 
   5   9   5        0.03       -0.91      0.91 o 
   6   9   5       50.04       42.63      4.49 o 
   7   9   5       49.82       51.00      2.56 o 
   8   9   5        1.10       -1.71      1.71 o 
   9   9   5        2.49        2.14      1.71 o 
  10   9   5      101.50       97.99      4.71 o 
  11   9   5       84.59       94.14      4.28 o 
  -5  10   5        0.26       -0.58      1.28 o 
  -4  10   5        0.30       -0.99      1.10 o 
  -3  10   5        5.75        7.68      1.37 o 
  -2  10   5        2.25        2.30      1.22 o 
  -1  10   5      248.97      250.43      5.46 o 
   0  10   5       95.53       93.89      4.90 o 
   1  10   5      186.37      178.89      5.02 o 
   2  10   5       27.59       21.88      2.43 o 
   3  10   5      343.24      360.96      9.23 o 
   4  10   5       10.88        5.13      1.51 o 
   5  10   5      813.46      823.59     17.09 o 
   6  10   5      461.65      421.10      9.83 o 
   7  10   5       18.67       24.49      2.78 o 
   8  10   5       19.04       15.83      2.57 o 
   9  10   5        2.63        3.00      1.71 o 
  10  10   5        8.09        8.99      2.14 o 
  11  10   5       71.51       79.16      4.28 o 
  -4  11   5        0.15        0.80      1.88 o 
  -3  11   5        1.47        3.62      1.95 o 
  -2  11   5       10.20       11.59      2.45 o 
  -1  11   5        7.80        6.79      2.36 o 
   0  11   5        7.21        2.80      1.81 o 
   1  11   5      196.43      201.98      5.52 o 
   2  11   5       21.24       14.00      1.86 o 
   3  11   5       16.21        9.27      1.60 o 
   4  11   5        4.91        3.64      1.51 o 
   5  11   5       25.17       21.95      2.25 o 
   6  11   5       49.85       44.65      2.72 o 
   7  11   5       11.30       12.41      2.57 o 
   8  11   5       27.01       26.53      3.00 o 
   9  11   5       13.37       17.54      2.57 o 
  10  11   5       12.55       12.84      2.57 o 
  11  11   5       13.68       14.12      2.57 o 
  -4  12   5        0.01        0.91      2.45 o 
  -3  12   5        0.38        1.63      2.57 o 
  -2  12   5       11.03        9.27      2.67 o 
  -1  12   5        1.19       -0.49      2.05 o 
   0  12   5       14.97       12.45      2.67 o 
   1  12   5       10.03        7.70      2.36 o 
   2  12   5      117.49      106.65      3.96 o 
   3  12   5        0.01        2.75      1.35 o 
   4  12   5      230.38      202.04      6.20 o 
   5  12   5      133.79      119.97      4.54 o 
   6  12   5       12.04       13.69      3.00 o 
   7  12   5      173.04      168.17      7.70 o 
   8  12   5       13.64       15.83      3.00 o 
   9  12   5        5.78       11.13      2.57 o 
  10  12   5        2.09        0.00      2.14 o 
  -2  13   5        1.18       -2.57      3.00 o 
  -1  13   5        0.29        2.97      2.36 o 
   0  13   5       15.05       13.00      3.00 o 
   1  13   5        0.17       -2.05      2.05 o 
   2  13   5       62.43       63.66      3.39 o 
   3  13   5       54.48       63.57      3.89 o 
   4  13   5       35.53       26.22      2.29 o 
   5  13   5        0.14       -0.19      1.71 o 
   6  13   5        0.23        3.42      2.57 o 
   7  13   5       13.33       13.26      3.00 o 
   8  13   5        0.85        0.86      2.14 o 
   9  13   5        4.78        1.71      2.57 o 
  -1  14   5        0.18        3.25      2.45 o 
   0  14   5       12.07       11.99      4.49 o 
   1  14   5       14.48       18.29      3.64 o 
   2  14   5       15.69       12.52      2.77 o 
   3  14   5        0.22        1.01      1.60 o 
   4  14   5        1.09       -0.03      1.48 o 
   5  14   5        0.90        4.28      2.57 o 
   6  14   5        6.97       15.40      3.42 o 
   7  14   5       38.26       42.79      4.71 o 
   8  14   5       29.22       38.51      4.28 o 
   1  15   5        1.19        1.44      4.71 o 
   2  15   5       20.71       23.60      3.39 o 
   3  15   5        9.38       12.56      2.85 o 
   4  15   5        0.63        0.71      3.00 o 
   5  15   5        0.56        0.51      2.14 o 
   6  15   5        0.00       -1.71      2.57 o 
   7  15   5       16.09       14.55      3.42 o 
  -5 -13   6        0.59        1.28      3.42 o 
  -4 -13   6        1.67        2.14      3.42 o 
  -3 -13   6        3.88       11.55      3.85 o 
  -2 -13   6        9.27       10.27      3.85 o 
  -1 -13   6        0.86        0.43      3.42 o 
   0 -13   6        0.70        2.57      3.85 o 
  -6 -12   6        1.13       -0.97      2.25 o 
  -5 -12   6        1.31        0.00      1.95 o 
  -4 -12   6       16.11       11.98      3.85 o 
  -3 -12   6        2.55        0.43      3.00 o 
  -2 -12   6       35.33       30.38      4.71 o 
  -1 -12   6        3.93        5.13      3.42 o 
   0 -12   6       32.47       31.66      5.13 o 
   1 -12   6       34.36       41.93      5.56 o 
   2 -12   6        0.01        0.33      1.95 o 
  -7 -11   6        4.40        1.93      2.42 o 
  -6 -11   6       15.63       12.86      2.78 o 
  -5 -11   6        4.23        1.93      3.64 o 
  -4 -11   6        0.44        2.81      2.05 o 
  -3 -11   6       40.86       49.31      3.12 o 
  -2 -11   6       15.43       19.94      2.38 o 
  -1 -11   6        9.94        8.63      1.98 o 
   0 -11   6       12.89       14.98      3.85 o 
   1 -11   6       64.18       77.28      6.20 o 
   2 -11   6       35.52       38.67      3.39 o 
   3 -11   6       11.70        9.32      2.07 o 
   4 -11   6        3.27        4.15      1.99 o 
  -8 -10   6        3.41        4.26      2.05 o 
  -7 -10   6       34.34       30.62      4.49 o 
  -6 -10   6      116.65      126.93      5.73 o 
  -5 -10   6        0.46        3.42      1.73 o 
  -4 -10   6       14.24       13.43      2.05 o 
  -3 -10   6       99.54      107.65      3.53 o 
  -2 -10   6        2.24        2.37      1.77 o 
  -1 -10   6       16.01        9.30      2.04 o 
   0 -10   6        0.11        0.93      1.26 o 
   1 -10   6       40.73       51.44      2.36 o 
   2 -10   6       67.15       86.98      3.44 o 
   3 -10   6        3.83        6.72      1.76 o 
   4 -10   6        0.65       -0.64      1.69 o 
   5 -10   6        0.02       -1.73      1.73 o 
  -9  -9   6       10.90        7.68      2.20 o 
  -8  -9   6        0.80        0.42      2.02 o 
  -7  -9   6        6.39        7.36      1.95 o 
  -6  -9   6        3.59        2.07      1.41 o 
  -5  -9   6        0.28       -0.64      1.28 o 
  -4  -9   6       31.09       31.49      2.38 o 
  -3  -9   6       19.95       18.69      1.71 o 
  -2  -9   6       97.16       87.51      3.20 o 
  -1  -9   6       27.24       25.60      2.30 o 
   0  -9   6        3.45        2.07      0.99 o 
   1  -9   6        0.24       -0.57      0.99 o 
   2  -9   6        1.01        2.17      1.20 o 
   3  -9   6       12.87        6.11      1.47 o 
   4  -9   6       11.10       18.87      2.02 o 
   5  -9   6        3.12        3.53      1.80 o 
   6  -9   6        4.81        5.80      2.13 o 
  -9  -8   6       17.35       14.03      2.25 o 
  -8  -8   6       13.47        7.85      1.95 o 
  -7  -8   6       50.08       42.66      2.77 o 
  -6  -8   6      187.68      196.68      5.31 o 
  -5  -8   6        4.50        2.64      1.43 o 
  -4  -8   6      145.76      146.06      3.54 o 
  -3  -8   6       74.05       63.51      2.66 o 
  -2  -8   6        1.83       -1.11      1.11 o 
  -1  -8   6      186.12      156.42      3.63 o 
   0  -8   6        3.71        4.81      1.28 o 
   1  -8   6      130.33      127.26      3.20 o 
   2  -8   6       72.76       69.76      2.51 o 
   3  -8   6       34.97       33.65      1.86 o 
   4  -8   6       12.56       15.51      1.56 o 
   5  -8   6        0.02        0.64      1.38 o 
   6  -8   6       30.01       37.25      2.55 o 
   7  -8   6        2.31        5.29      3.19 o 
  -9  -7   6       19.80       17.96      2.32 o 
  -8  -7   6      123.14      134.30      4.83 o 
  -7  -7   6        0.05       -0.86      2.82 o 
  -6  -7   6        0.11       -0.67      1.38 o 
  -5  -7   6      406.11      414.43      7.63 o 
  -4  -7   6       30.46       28.86      1.68 o 
  -3  -7   6      737.45      696.65     10.13 o 
  -2  -7   6      284.18      283.63      5.66 o 
  -1  -7   6      186.23      155.12      3.44 o 
   0  -7   6       39.93       46.54      1.87 o 
   1  -7   6       24.08       29.51      1.38 o 
   2  -7   6      287.55      273.82      5.02 o 
   3  -7   6        0.75        0.62      0.96 o 
   4  -7   6       57.79       46.21      2.09 o 
   5  -7   6       19.48       20.45      1.76 o 
   6  -7   6        1.68        1.00      1.47 o 
   7  -7   6       25.26       34.54      2.50 o 
   8  -7   6       26.16       30.38      5.99 o 
 -10  -6   6        5.14        5.22      2.07 o 
  -9  -6   6       19.65       16.56      2.25 o 
  -8  -6   6       27.38       30.41      2.58 o 
  -7  -6   6        7.55        6.94      1.69 o 
  -6  -6   6       10.45       14.55      2.42 o 
  -5  -6   6       22.73       18.77      1.88 o 
  -4  -6   6      151.89      154.50      3.44 o 
  -3  -6   6      429.61      414.29      6.54 o 
  -2  -6   6        0.90        0.62      0.55 o 
  -1  -6   6       23.04       27.30      1.41 o 
   0  -6   6        3.38       10.38      1.38 o 
   1  -6   6      123.21      127.78      2.90 o 
   2  -6   6       28.12       55.40      3.75 o 
   3  -6   6        0.08        1.28      0.91 o 
   4  -6   6       34.64       37.33      1.79 o 
   5  -6   6      149.57      152.42      3.75 o 
   6  -6   6       67.65       63.03      2.86 o 
   7  -6   6        2.27       -0.58      1.60 o 
   8  -6   6        2.18        5.38      3.21 o 
 -10  -5   6        0.02        0.89      1.81 o 
  -9  -5   6        0.89       -0.03      1.51 o 
  -8  -5   6       21.45       19.46      2.57 o 
  -7  -5   6       43.09       43.61      2.63 o 
  -6  -5   6      187.45      188.79      5.15 o 
  -5  -5   6      143.60      150.31      5.17 o 
  -4  -5   6       55.94       63.71      2.24 o 
  -3  -5   6       14.72       14.80      1.15 o 
  -2  -5   6      154.66      175.24      2.71 o 
  -1  -5   6      114.60      109.69      2.52 o 
   0  -5   6        0.06        1.50      0.99 o 
   1  -5   6        5.17        1.56      0.62 o 
   2  -5   6       20.74       23.93      1.29 o 
   3  -5   6      266.81      252.63      4.58 o 
   4  -5   6        3.78        1.14      0.91 o 
   5  -5   6       35.31       32.47      1.71 o 
   6  -5   6      101.65      105.38      3.46 o 
   7  -5   6       92.09       96.00      4.07 o 
   8  -5   6       16.40       17.65      2.25 o 
   9  -5   6        0.13        1.22      2.05 o 
 -10  -4   6        4.43        3.21      1.76 o 
  -9  -4   6        0.11        0.53      1.48 o 
  -8  -4   6        4.60        2.29      1.55 o 
  -7  -4   6       97.75      100.74      3.83 o 
  -6  -4   6       13.69        8.74      1.63 o 
  -5  -4   6      209.03      196.76      7.38 o 
  -4  -4   6       84.21       86.27      2.55 o 
  -3  -4   6       25.54       30.15      1.06 o 
  -2  -4   6      696.28      672.34      7.69 o 
  -1  -4   6      436.05      481.01      5.73 o 
   0  -4   6        5.32        8.13      1.71 o 
   1  -4   6        4.69        2.43      1.18 o 
   2  -4   6      482.60      470.62      6.82 o 
   3  -4   6      248.89      263.08      4.39 o 
   4  -4   6      273.65      278.35      5.49 o 
   5  -4   6       27.66       27.64      1.69 o 
   6  -4   6        4.12        6.22      1.26 o 
   7  -4   6      136.20      134.66      4.47 o 
   8  -4   6        4.51        2.74      1.55 o 
   9  -4   6        7.45        7.22      5.35 o 
 -10  -3   6        0.01       -0.83      1.69 o 
  -9  -3   6       19.50       20.92      2.25 o 
  -8  -3   6      140.39      155.00      4.97 o 
  -7  -3   6        8.33       12.15      1.69 o 
  -6  -3   6       22.67       23.83      1.95 o 
  -5  -3   6      591.87      589.80     11.25 o 
  -4  -3   6      209.03      232.80      3.77 o 
  -3  -3   6        3.14        4.33      0.55 o 
  -2  -3   6     1012.77     1235.95     14.28 o 
  -1  -3   6       91.87       76.62      1.55 o 
   0  -3   6       68.34       75.68      1.72 o 
   1  -3   6      837.70      908.13     14.48 o 
   2  -3   6      221.59      222.45      3.77 o 
   3  -3   6       72.48       71.98      1.98 o 
   4  -3   6        5.03        7.16      0.79 o 
   5  -3   6       67.65       76.01      2.55 o 
   6  -3   6       34.24       37.17      1.91 o 
   7  -3   6       87.38       89.12      3.46 o 
   8  -3   6       14.31       16.26      1.95 o 
   9  -3   6        0.05        0.46      1.81 o 
  10  -3   6        0.08       -1.57      1.74 o 
 -10  -2   6        0.00        0.79      1.69 o 
  -9  -2   6        8.78        9.88      2.53 o 
  -8  -2   6        1.01        2.05      1.48 o 
  -7  -2   6        0.00       -0.82      1.19 o 
  -6  -2   6        0.40        0.64      1.66 o 
  -5  -2   6       33.87       28.98      2.29 o 
  -4  -2   6       20.10       23.15      1.07 o 
  -3  -2   6      649.72      611.40      6.99 o 
  -2  -2   6       29.58       24.79      0.90 o 
  -1  -2   6      528.31      436.60      5.11 o 
   0  -2   6     5667.49     6028.27     60.80 o 
   1  -2   6      182.44      155.55      2.82 o 
   2  -2   6      447.05      396.02      5.68 o 
   3  -2   6        7.82        2.88      0.63 o 
   4  -2   6       31.79       25.22      1.27 o 
   5  -2   6       13.99       11.28      0.89 o 
   6  -2   6       55.51       57.88      2.22 o 
   7  -2   6       19.81       20.54      2.12 o 
   8  -2   6      104.11      100.79      3.64 o 
   9  -2   6       24.17       22.39      2.03 o 
  10  -2   6        0.03        0.74      1.49 o 
 -10  -1   6        8.37        7.43      1.95 o 
  -9  -1   6        6.40        6.52      1.88 o 
  -8  -1   6       63.82       71.84      6.85 o 
  -7  -1   6       62.50       58.15      3.24 o 
  -6  -1   6      174.48      158.78      4.58 o 
  -5  -1   6       26.85       25.45      1.36 o 
  -4  -1   6      259.56      251.22      4.00 o 
  -3  -1   6       87.25       76.36      1.47 o 
  -2  -1   6     1278.26     1357.94     14.45 o 
  -1  -1   6      474.35      488.44      6.30 o 
   0  -1   6     1876.18     1865.06     19.28 o 
   1  -1   6      297.60      268.39      3.11 o 
   2  -1   6       12.98       18.33      2.08 o 
   3  -1   6      472.11      410.32      5.87 o 
   4  -1   6      575.85      674.30      8.17 o 
   5  -1   6       38.96       39.89      1.36 o 
   6  -1   6       23.37       21.93      1.11 o 
   7  -1   6       52.75       52.21      1.99 o 
   8  -1   6        4.05        4.74      1.19 o 
   9  -1   6      103.61      107.11      3.62 o 
  10  -1   6       59.43       68.46      3.63 o 
  11  -1   6        0.23        2.42      1.53 o 
 -10   0   6        2.34        1.71      3.00 o 
  -9   0   6        2.00        0.97      1.59 o 
  -8   0   6        0.31        0.43      1.44 o 
  -7   0   6      440.34      436.40     13.40 o 
  -6   0   6      131.86      150.72      6.42 o 
  -5   0   6      149.44      141.91      3.25 o 
  -4   0   6      106.56      107.19      2.61 o 
  -3   0   6      927.18      864.52     10.22 o 
  -2   0   6     1664.68     1580.69     17.90 o 
  -1   0   6     1483.11     1318.44     13.99 o 
   0   0   6       22.95       22.35      0.69 o 
   1   0   6      500.60      509.72      5.43 o 
   2   0   6       38.83       65.65      1.36 o 
   3   0   6      713.62      745.78      8.79 o 
   4   0   6      384.48      385.38      4.93 o 
   5   0   6      388.04      374.17      4.96 o 
   6   0   6       84.77       85.26      2.28 o 
   7   0   6       12.72       10.29      0.89 o 
   8   0   6        1.69        1.77      0.89 o 
   9   0   6        3.25        2.13      1.19 o 
  10   0   6        0.00       -0.57      1.15 o 
  11   0   6        0.88        0.86      2.14 o 
  -9   1   6        2.90        3.95      1.69 o 
  -8   1   6        0.10        1.26      1.63 o 
  -7   1   6       27.57       26.76      1.98 o 
  -6   1   6       31.37       32.61      1.82 o 
  -5   1   6        0.17       -0.68      0.75 o 
  -4   1   6       88.86       82.95      2.43 o 
  -3   1   6        7.03        6.83      0.79 o 
  -2   1   6      979.00     1124.19     16.95 o 
  -1   1   6       15.50       12.04      1.03 o 
   0   1   6        7.58        7.69      0.58 o 
   1   1   6      836.49      811.04      8.69 o 
   2   1   6     3150.20     3337.69     31.57 o 
   3   1   6     1267.74     1335.92     13.92 o 
   4   1   6      160.63      171.69      2.37 o 
   5   1   6      388.93      387.81      5.02 o 
   6   1   6       64.25       67.98      1.96 o 
   7   1   6      338.24      317.67      4.82 o 
   8   1   6      228.41      197.92      6.79 o 
   9   1   6      166.47      125.35     13.65 o 
  10   1   6       39.48       42.23      2.30 o 
  11   1   6        9.09       10.28      2.42 o 
  -9   2   6       11.96       11.55      2.67 o 
  -8   2   6       10.59       11.63      2.01 o 
  -7   2   6       48.76       41.31      2.21 o 
  -6   2   6      158.13      145.77      3.81 o 
  -5   2   6        6.16        7.11      1.20 o 
  -4   2   6        2.46        1.61      0.81 o 
  -3   2   6       33.42       21.92      1.08 o 
  -2   2   6       76.96       71.05      1.51 o 
  -1   2   6      971.86      972.26     11.36 o 
   0   2   6       23.00       22.58      0.83 o 
   1   2   6       75.66       78.42      1.41 o 
   2   2   6       50.73       67.06      1.19 o 
   3   2   6     2302.70     2381.30     25.76 o 
   4   2   6      437.91      552.86      9.14 o 
   5   2   6      245.52      298.05      4.25 o 
   6   2   6      941.92      980.13     11.74 o 
   7   2   6       35.09       37.12      2.90 o 
   8   2   6       69.03       76.35      3.02 o 
   9   2   6      181.00      170.34      5.02 o 
  10   2   6        0.08       -0.02      1.16 o 
  11   2   6        0.07        1.71      2.12 o 
  -9   3   6        0.53        0.86      1.69 o 
  -8   3   6       17.41       19.51      1.85 o 
  -7   3   6       11.39        7.57      1.50 o 
  -6   3   6       24.45       22.08      1.69 o 
  -5   3   6      334.25      315.80      8.34 o 
  -4   3   6      210.66      188.60      5.74 o 
  -3   3   6       81.79       79.97      2.05 o 
  -2   3   6     1290.90     1485.83     18.60 o 
  -1   3   6      354.36      383.83      6.50 o 
   0   3   6      180.34      173.67      2.86 o 
   1   3   6       92.78       89.46      1.71 o 
   2   3   6       74.30       92.43      1.70 o 
   3   3   6      518.03      491.10      5.76 o 
   4   3   6       22.78       30.83      0.93 o 
   5   3   6      141.54      154.70      3.19 o 
   6   3   6       14.17       13.07      0.92 o 
   7   3   6       34.74       33.47      1.02 o 
   8   3   6       50.53       48.68      2.99 o 
   9   3   6      175.58      156.95      3.74 o 
  10   3   6       54.78       56.69      2.59 o 
  11   3   6       10.59        8.28      1.81 o 
  -8   4   6       43.31       41.43      2.53 o 
  -7   4   6       12.95       16.43      1.81 o 
  -6   4   6        6.87       10.12      1.47 o 
  -5   4   6       46.72       37.66      2.01 o 
  -4   4   6        1.76        6.61      1.66 o 
  -3   4   6      153.15      145.60      4.20 o 
  -2   4   6      667.00      620.17      8.55 o 
  -1   4   6      485.64      426.81     12.01 o 
   0   4   6     1614.32     1624.35     20.06 o 
   1   4   6      137.05      131.09      2.39 o 
   2   4   6      349.73      376.60      4.62 o 
   3   4   6      173.84      176.61      2.61 o 
   4   4   6      403.63      431.05      5.70 o 
   5   4   6       55.49       43.35      1.16 o 
   6   4   6     2444.59     2487.14     30.05 o 
   7   4   6      172.78      161.44      3.79 o 
   8   4   6        3.15        5.38      1.11 o 
   9   4   6      120.49      111.18      3.30 o 
  10   4   6       24.50       23.01      1.64 o 
  11   4   6        0.69        0.84      1.33 o 
  12   4   6        6.79        7.27      2.72 o 
  -8   5   6        0.06       -0.12      1.38 o 
  -7   5   6        7.15        8.19      1.47 o 
  -6   5   6       38.21       46.73      2.21 o 
  -5   5   6      159.73      148.17      3.57 o 
  -4   5   6       13.04       13.27      1.63 o 
  -3   5   6      105.08       85.44      2.36 o 
  -2   5   6      196.38      197.95      3.01 o 
  -1   5   6      104.88       99.09      2.59 o 
   0   5   6      450.90      530.19     10.61 o 
   1   5   6      491.44      466.96      6.44 o 
   2   5   6       32.87       45.51      1.63 o 
   3   5   6     1696.02     1759.84     27.25 o 
   4   5   6     1047.65     1086.81     12.13 o 
   5   5   6       91.86       91.20      1.62 o 
   6   5   6       23.23       27.12      1.19 o 
   7   5   6      430.76      410.76      7.75 o 
   8   5   6      484.42      472.35      6.52 o 
   9   5   6       83.01       86.37      2.93 o 
  10   5   6      161.72      175.40      4.76 o 
  11   5   6        8.32       14.08      3.12 o 
  12   5   6        0.02        3.85      3.42 o 
  -8   6   6       13.40       17.05      1.92 o 
  -7   6   6        1.74        2.45      1.35 o 
  -6   6   6       11.15        9.20      1.47 o 
  -5   6   6       24.73       17.85      1.57 o 
  -4   6   6      157.13      152.62      3.54 o 
  -3   6   6       60.54       66.83      2.23 o 
  -2   6   6        0.83        1.71      0.69 o 
  -1   6   6      113.25      103.80      2.43 o 
   0   6   6      211.36      193.18      3.08 o 
   1   6   6      457.76      451.15      5.66 o 
   2   6   6      726.03      855.39     15.19 o 
   3   6   6      599.90      676.48     13.76 o 
   4   6   6       28.47       33.50      1.55 o 
   5   6   6      281.82      263.61      4.20 o 
   6   6   6      719.15      712.42      8.35 o 
   7   6   6      706.81      727.85      9.51 o 
   8   6   6      112.70      126.94      2.34 o 
   9   6   6      318.16      296.11     11.30 o 
  10   6   6       22.84       24.32      2.67 o 
  11   6   6        1.28       -0.43      3.00 o 
  12   6   6       36.32       45.79      5.99 o 
  -7   7   6        0.06        0.21      1.28 o 
  -6   7   6        1.20        2.95      1.31 o 
  -5   7   6      100.03       98.44      3.07 o 
  -4   7   6       14.42       11.20      1.48 o 
  -3   7   6       76.11       71.26      2.42 o 
  -2   7   6       70.41       77.62      2.81 o 
  -1   7   6      150.09      146.15      2.76 o 
   0   7   6       34.50       48.16      2.03 o 
   1   7   6       19.75       19.68      0.90 o 
   2   7   6      176.96      181.31      3.77 o 
   3   7   6      379.36      366.88     11.77 o 
   4   7   6      241.80      232.43      5.89 o 
   5   7   6        0.02       -0.12      1.03 o 
   6   7   6       87.65       89.86      3.17 o 
   7   7   6       85.94       85.13      5.78 o 
   8   7   6      687.17      701.66     14.35 o 
   9   7   6        0.13        0.24      1.01 o 
  10   7   6       22.91       18.83      3.85 o 
  11   7   6      138.37      133.93      8.56 o 
  12   7   6        5.46        6.42      3.85 o 
  -6   8   6        0.22        0.84      1.28 o 
  -5   8   6       33.99       31.20      2.00 o 
  -4   8   6        3.20        2.53      1.18 o 
  -3   8   6       88.62       87.85      2.71 o 
  -2   8   6        3.10        3.32      1.23 o 
  -1   8   6      545.49      517.03      7.05 o 
   0   8   6      553.87      529.13      7.00 o 
   1   8   6      169.16      171.08      2.57 o 
   2   8   6       41.82       57.62      2.76 o 
   3   8   6       23.01       22.89      1.60 o 
   4   8   6      407.87      427.05      9.68 o 
   5   8   6       54.69       49.06      3.85 o 
   6   8   6      288.49      290.18      7.11 o 
   7   8   6      182.12      182.59      6.85 o 
   8   8   6      423.18      415.84      9.37 o 
   9   8   6        4.49        3.21      1.10 o 
  10   8   6        8.68        5.13      1.28 o 
  11   8   6        6.61        5.56      3.85 o 
  -6   9   6        1.50        3.45      1.52 o 
  -5   9   6        5.87        3.19      1.47 o 
  -4   9   6        8.26        9.32      1.47 o 
  -3   9   6        3.88        0.36      1.08 o 
  -2   9   6       32.87       33.85      2.06 o 
  -1   9   6       13.85       12.85      1.67 o 
   0   9   6      492.35      539.03      9.70 o 
   1   9   6        3.13        3.65      1.35 o 
   2   9   6       35.22       34.57      2.50 o 
   3   9   6      366.01      327.89      7.02 o 
   4   9   6       29.19       22.48      2.12 o 
   5   9   6        9.83       11.01      3.00 o 
   6   9   6        0.01       -1.07      1.21 o 
   7   9   6       77.92       65.30      2.98 o 
   8   9   6       84.55       80.53      3.29 o 
   9   9   6       86.79       78.73      4.28 o 
  10   9   6       46.77       47.07      3.42 o 
  11   9   6       74.92       84.72      3.85 o 
  -5  10   6        3.73        1.76      1.41 o 
  -4  10   6        4.89        4.86      1.38 o 
  -3  10   6        7.69        6.71      1.43 o 
  -2  10   6        0.20       -1.35      1.35 o 
  -1  10   6       36.98       44.16      4.07 o 
   0  10   6      484.91      498.29     10.31 o 
   1  10   6       56.62       53.08      2.75 o 
   2  10   6      244.59      243.14      6.02 o 
   3  10   6       48.35       48.62      3.06 o 
   4  10   6      268.61      227.48      7.70 o 
   5  10   6      123.73      119.76      4.38 o 
   6  10   6        4.18        2.09      2.35 o 
   7  10   6        1.72        0.00      1.21 o 
   8  10   6        0.17        0.43      1.71 o 
   9  10   6        4.58        6.42      2.14 o 
  10  10   6        0.09        0.43      1.71 o 
  11  10   6        8.38       11.13      2.14 o 
  -4  11   6        4.13        5.80      2.67 o 
  -3  11   6        1.82        0.79      2.05 o 
  -2  11   6        2.75        3.66      2.36 o 
  -1  11   6        0.59       -0.06      2.05 o 
   0  11   6       99.56       90.24      4.73 o 
   1  11   6       42.31       43.66      2.66 o 
   2  11   6       10.56        9.38      1.74 o 
   3  11   6        9.28        4.23      1.48 o 
   4  11   6      200.03      196.25      6.05 o 
   5  11   6      342.53      317.00      8.17 o 
   6  11   6       28.50       29.55      2.42 o 
   7  11   6       15.38       14.77      1.82 o 
   8  11   6        2.89        3.00      1.71 o 
   9  11   6       92.99       94.57      5.13 o 
  10  11   6       64.77       70.18      4.28 o 
  11  11   6       38.16       44.50      3.85 o 
  -3  12   6        0.00        1.04      2.36 o 
  -2  12   6       26.60       22.43      3.29 o 
  -1  12   6       47.33       52.79      4.01 o 
   0  12   6        9.42       15.05      3.42 o 
   1  12   6       29.26       31.84      3.29 o 
   2  12   6        2.95        3.50      1.60 o 
   3  12   6       55.45       44.02      2.55 o 
   4  12   6       51.12       48.38      2.70 o 
   5  12   6      112.22       88.00      3.93 o 
   6  12   6      154.82      162.04      5.45 o 
   7  12   6        0.21        2.14      2.14 o 
   8  12   6       20.12       18.83      3.00 o 
   9  12   6        4.85        2.14      2.14 o 
  10  12   6        0.41        1.28      2.14 o 
  -2  13   6       22.18       25.33      3.70 o 
  -1  13   6        1.37       -1.71      2.05 o 
   0  13   6        2.91        5.92      2.56 o 
   1  13   6        7.71       11.77      2.67 o 
   2  13   6        0.14       -0.64      1.64 o 
   3  13   6       70.42       58.91      3.21 o 
   4  13   6       41.76       42.02      2.70 o 
   5  13   6        8.56       12.29      2.12 o 
   6  13   6       11.05       15.83      3.00 o 
   7  13   6        9.81       10.27      3.00 o 
   8  13   6        0.00       -0.86      2.14 o 
   9  13   6       78.30       83.01      5.56 o 
  -1  14   6       15.83       15.58      3.29 o 
   0  14   6        9.79       17.64      4.92 o 
   1  14   6        2.99        1.41      2.45 o 
   2  14   6       26.40       26.76      3.39 o 
   3  14   6        2.05        0.82      1.60 o 
   4  14   6       12.45       11.86      1.99 o 
   5  14   6        1.71        1.87      1.60 o 
   6  14   6       45.61       41.93      4.71 o 
   7  14   6       13.80       14.12      3.42 o 
   8  14   6        0.29        0.43      2.57 o 
   1  15   6        4.06        1.46      3.42 o 
   2  15   6        8.91        8.56      2.85 o 
   3  15   6       15.79       13.12      2.85 o 
   4  15   6       16.37       13.01      2.58 o 
   5  15   6       11.09       17.70      3.08 o 
   6  15   6       11.30       17.18      3.17 o 
   7  15   6        1.22        1.71      3.00 o 
  -3 -13   7       34.90       48.78      5.99 o 
  -2 -13   7        5.56        9.84      3.85 o 
  -5 -12   7        2.06       -1.71      3.42 o 
  -4 -12   7       24.62       29.10      5.13 o 
  -3 -12   7        1.90       -0.43      3.00 o 
  -2 -12   7        5.15        1.28      3.00 o 
  -1 -12   7        0.73        1.71      3.42 o 
   0 -12   7       25.95       24.39      4.71 o 
   1 -12   7        0.39        6.85      3.85 o 
   2 -12   7        0.11       -0.86      3.42 o 
  -7 -11   7        1.37       -0.86      2.36 o 
  -6 -11   7        2.93        2.60      2.25 o 
  -5 -11   7        1.68       -0.66      2.57 o 
  -4 -11   7        8.10       10.27      3.85 o 
  -3 -11   7       26.02       26.10      4.71 o 
  -2 -11   7        2.37       -0.43      3.00 o 
  -1 -11   7       23.72       18.83      4.28 o 
   0 -11   7        0.93       -0.43      3.00 o 
   1 -11   7        5.14        5.99      3.42 o 
   2 -11   7       20.63       11.13      3.85 o 
   3 -11   7        0.30        1.88      1.76 o 
  -7 -10   7        8.74        5.75      2.07 o 
  -6 -10   7       33.31       38.46      3.47 o 
  -5 -10   7        0.55        3.00      2.12 o 
  -4 -10   7       17.98       16.23      4.71 o 
  -3 -10   7       22.13       24.13      2.55 o 
  -2 -10   7        0.49        0.98      1.55 o 
  -1 -10   7       27.61       24.26      2.38 o 
   0 -10   7        0.09       -1.38      1.38 o 
   1 -10   7       62.82       60.10      4.24 o 
   2 -10   7        0.39        1.71      2.12 o 
   3 -10   7       12.27       15.45      2.20 o 
   4 -10   7        2.09       -0.63      1.97 o 
   5 -10   7        0.56       -0.43      3.42 o 
  -8  -9   7        0.07       -1.60      1.60 o 
  -7  -9   7        6.78        3.46      1.95 o 
  -6  -9   7        6.24        7.84      1.98 o 
  -5  -9   7       32.89       33.83      2.29 o 
  -4  -9   7       12.10       13.17      1.76 o 
  -3  -9   7       29.09       28.12      2.08 o 
  -2  -9   7        1.83        0.14      1.48 o 
  -1  -9   7        0.63        2.14      1.51 o 
   0  -9   7       87.22       92.58      4.37 o 
   1  -9   7       58.27       50.16      2.62 o 
   2  -9   7      150.51      136.71      4.22 o 
   3  -9   7        1.94        0.72      1.38 o 
   4  -9   7        9.69       11.53      2.13 o 
   5  -9   7        8.46       10.68      2.86 o 
   6  -9   7       18.88       27.02      3.59 o 
  -9  -8   7       10.11        6.85      3.85 o 
  -8  -8   7       18.40       10.81      2.19 o 
  -7  -8   7        1.65        2.61      1.73 o 
  -6  -8   7       15.58       17.12      2.20 o 
  -5  -8   7        8.51       12.12      1.69 o 
  -4  -8   7        0.05        1.88      1.15 o 
  -3  -8   7       37.11       39.09      2.19 o 
  -2  -8   7       20.72       23.38      1.86 o 
  -1  -8   7       28.75       31.77      2.47 o 
   0  -8   7       15.29       17.30      1.71 o 
   1  -8   7        0.28        1.69      1.22 o 
   2  -8   7        3.08        5.46      1.51 o 
   3  -8   7       14.28        7.27      1.50 o 
   4  -8   7       28.37       30.15      2.87 o 
   5  -8   7        5.32        3.61      2.07 o 
   6  -8   7        1.64        0.77      2.25 o 
  -9  -7   7       17.83       21.42      2.52 o 
  -8  -7   7       13.37       13.71      2.27 o 
  -7  -7   7        2.67        0.68      1.63 o 
  -6  -7   7      229.47      212.49      6.00 o 
  -5  -7   7        0.37        2.14      1.48 o 
  -4  -7   7       22.20       18.44      1.52 o 
  -3  -7   7       15.81       18.84      1.47 o 
  -2  -7   7        1.68       -0.47      1.17 o 
  -1  -7   7        9.91       25.31      1.60 o 
   0  -7   7       10.96       16.75      1.58 o 
   1  -7   7      100.82      108.41      3.42 o 
   2  -7   7      102.49       88.65      3.20 o 
   3  -7   7       25.39       31.49      3.21 o 
   4  -7   7        4.34        5.38      1.54 o 
   5  -7   7       21.61       18.45      2.30 o 
   6  -7   7        2.93        2.96      1.88 o 
   7  -7   7        8.35       16.61      2.98 o 
  -9  -6   7        6.58        7.24      2.07 o 
  -8  -6   7      102.49      111.42      4.51 o 
  -7  -6   7        7.71        5.45      1.74 o 
  -6  -6   7       94.01      104.99      4.08 o 
  -5  -6   7        0.50        0.13      1.38 o 
  -4  -6   7      425.49      411.43      6.73 o 
  -3  -6   7      572.19      535.34      8.18 o 
  -2  -6   7       54.66       42.99      1.83 o 
  -1  -6   7      162.01      168.10      4.06 o 
   0  -6   7       95.87       85.37      2.47 o 
   1  -6   7       25.89       21.27      1.59 o 
   2  -6   7       21.95       27.64      1.81 o 
   3  -6   7       39.56       41.45      2.19 o 
   4  -6   7       16.34       17.90      2.10 o 
   5  -6   7       22.23       27.69      2.08 o 
   6  -6   7        5.84        5.21      3.04 o 
   7  -6   7       69.80       74.42      3.77 o 
   8  -6   7        1.89        1.77      3.00 o 
  -9  -5   7       28.49       28.68      2.70 o 
  -8  -5   7        0.18       -0.29      1.69 o 
  -7  -5   7       19.19       20.71      2.68 o 
  -6  -5   7       20.45       22.18      2.13 o 
  -5  -5   7      391.20      430.36     13.64 o 
  -4  -5   7      135.59      120.18      4.53 o 
  -3  -5   7        0.29        4.16      1.34 o 
  -2  -5   7       76.99       67.93      1.60 o 
  -1  -5   7      195.49      191.10      2.95 o 
   0  -5   7      372.41      337.46      5.50 o 
   1  -5   7      228.85      196.59      4.18 o 
   2  -5   7       41.32       30.64      1.65 o 
   3  -5   7      283.06      278.11      6.73 o 
   4  -5   7       66.54       60.65      2.55 o 
   5  -5   7       10.31       15.24      1.85 o 
   6  -5   7       33.40       43.82      2.44 o 
   7  -5   7       10.10       12.51      2.07 o 
   8  -5   7        4.55        0.17      2.16 o 
   9  -5   7        4.60        5.94      2.45 o 
  -9  -4   7        2.29        1.55      1.69 o 
  -8  -4   7        3.33        4.95      1.69 o 
  -7  -4   7       49.98       51.60      2.87 o 
  -6  -4   7       35.22       35.64      2.45 o 
  -5  -4   7       56.70       47.22      2.96 o 
  -4  -4   7       92.92       83.46      2.60 o 
  -3  -4   7       35.06       38.13      1.71 o 
  -2  -4   7      307.53      299.39      4.01 o 
  -1  -4   7      267.10      291.62      3.89 o 
   0  -4   7      151.84      184.32      3.47 o 
   1  -4   7       64.85       57.66      4.03 o 
   2  -4   7       69.61       71.80      2.35 o 
   3  -4   7       93.18      100.59      2.93 o 
   4  -4   7       26.92       24.45      1.65 o 
   5  -4   7        0.83        1.80      1.11 o 
   6  -4   7      117.60      109.85      3.43 o 
   7  -4   7      393.36      429.98     11.41 o 
   8  -4   7       71.68       82.93      3.77 o 
   9  -4   7        1.29        5.22      2.14 o 
  -9  -3   7        0.11        1.61      1.74 o 
  -8  -3   7        2.27        4.75      1.76 o 
  -7  -3   7        0.07       -0.54      1.44 o 
  -6  -3   7       12.24        9.20      1.63 o 
  -5  -3   7        0.21        5.99      1.64 o 
  -4  -3   7      238.81      244.09      4.84 o 
  -3  -3   7      255.10      255.02      3.77 o 
  -2  -3   7      178.04      205.66      3.13 o 
  -1  -3   7      132.37      107.87      1.93 o 
   0  -3   7        0.56       -0.45      0.45 o 
   1  -3   7      285.40      269.04      4.42 o 
   2  -3   7      729.97      657.76      9.08 o 
   3  -3   7      460.78      455.86      7.73 o 
   4  -3   7      151.21      143.66      3.46 o 
   5  -3   7       58.88       63.67      2.57 o 
   6  -3   7       21.86       18.39      1.55 o 
   7  -3   7        0.93       -0.58      1.30 o 
   8  -3   7       55.72       56.10      3.00 o 
   9  -3   7        7.85        8.59      1.91 o 
  10  -3   7       15.21       16.28      2.53 o 
  -9  -2   7       64.97       79.93      3.96 o 
  -8  -2   7      112.88      107.89      4.32 o 
  -7  -2   7        0.80       -0.75      1.44 o 
  -6  -2   7      165.16      180.14      5.15 o 
  -5  -2   7       17.58       16.68      1.69 o 
  -4  -2   7      357.24      341.34      5.22 o 
  -3  -2   7       28.14       32.82      1.18 o 
  -2  -2   7       66.58       60.80      1.67 o 
  -1  -2   7     1517.42     1614.71     17.02 o 
   0  -2   7     1715.44     1718.89     18.01 o 
   1  -2   7      298.74      284.89      4.03 o 
   2  -2   7      317.09      295.04      4.62 o 
   3  -2   7       57.20       70.04      1.89 o 
   4  -2   7       77.99       77.10      2.66 o 
   5  -2   7      358.51      342.41      6.28 o 
   6  -2   7       26.68       25.27      1.92 o 
   7  -2   7       25.66       26.72      2.01 o 
   8  -2   7        0.16       -0.43      1.22 o 
   9  -2   7       20.11       22.23      2.11 o 
  10  -2   7        9.33        6.76      2.14 o 
  -9  -1   7        1.60        1.03      1.67 o 
  -8  -1   7       16.21       13.60      2.07 o 
  -7  -1   7        0.07        0.16      1.38 o 
  -6  -1   7       75.90       70.05      3.19 o 
  -5  -1   7        2.16        4.49      0.91 o 
  -4  -1   7       12.48       13.42      0.91 o 
  -3  -1   7       55.20       55.25      1.30 o 
  -2  -1   7        0.86        0.23      0.43 o 
  -1  -1   7       37.15       50.55      1.35 o 
   0  -1   7       40.09       35.90      1.36 o 
   1  -1   7      535.41      475.88      5.53 o 
   2  -1   7      340.29      288.86      4.00 o 
   3  -1   7      201.71      175.77      3.11 o 
   4  -1   7       21.09       22.39      1.06 o 
   5  -1   7      238.12      246.62      4.17 o 
   6  -1   7        9.03       11.45      1.15 o 
   7  -1   7       47.42       42.81      2.93 o 
   8  -1   7        8.64       11.14      1.48 o 
   9  -1   7       30.30       28.01      2.18 o 
  10  -1   7        1.50       -0.43      2.57 o 
  -9   0   7        4.61        4.73      1.77 o 
  -8   0   7       17.55       19.68      2.32 o 
  -7   0   7      149.74      156.44      9.42 o 
  -6   0   7        2.39        2.25      1.38 o 
  -5   0   7        6.28        4.04      1.05 o 
  -4   0   7       73.05       82.45      2.34 o 
  -3   0   7       90.14       88.47      1.82 o 
  -2   0   7      155.93      144.69      2.43 o 
  -1   0   7      151.24      122.81      2.14 o 
   0   0   7        8.53        7.85      0.52 o 
   1   0   7      655.48      620.22      6.92 o 
   2   0   7     1846.24     1801.20     20.13 o 
   3   0   7     1087.75     1128.47     13.71 o 
   4   0   7       14.77       13.01      0.86 o 
   5   0   7        8.39       12.38      0.77 o 
   6   0   7      192.09      197.11      3.14 o 
   7   0   7        1.34        0.89      0.93 o 
   8   0   7       17.51       15.14      1.55 o 
   9   0   7        4.07        7.02      1.31 o 
  10   0   7        1.42        0.68      1.42 o 
  11   0   7       14.11       17.40      1.91 o 
  -9   1   7        1.27        2.14      1.76 o 
  -8   1   7        6.10        4.84      1.69 o 
  -7   1   7       63.13       62.26      3.25 o 
  -6   1   7      168.33      172.14      4.10 o 
  -5   1   7       68.66       71.39      2.66 o 
  -4   1   7       52.07       46.36      2.96 o 
  -3   1   7      307.44      331.49      5.39 o 
  -2   1   7        2.35        0.43      0.80 o 
  -1   1   7       54.41       45.47      1.21 o 
   0   1   7       63.21       40.22      1.21 o 
   1   1   7       14.19       11.82      0.66 o 
   2   1   7     2850.84     2782.91     28.48 o 
   3   1   7     1190.24     1151.16     11.39 o 
   4   1   7      440.24      450.90      5.73 o 
   5   1   7      499.98      522.26      6.09 o 
   6   1   7       10.14       11.35      0.88 o 
   7   1   7        3.00        2.17      0.81 o 
   8   1   7      127.04      118.64      3.15 o 
   9   1   7       49.96       47.00      2.27 o 
  10   1   7        1.60        1.90      1.07 o 
  11   1   7        0.51        2.57      3.00 o 
  -9   2   7       22.38       26.60      3.11 o 
  -8   2   7       21.54       23.66      2.45 o 
  -7   2   7        2.61        2.75      1.20 o 
  -6   2   7        6.09        5.78      1.61 o 
  -5   2   7       57.88       58.84      2.72 o 
  -4   2   7        5.96        7.01      1.04 o 
  -3   2   7       20.20       21.32      0.99 o 
  -2   2   7      652.46      615.84      8.93 o 
  -1   2   7        0.32        8.38      3.19 o 
   0   2   7      546.64      579.29      7.68 o 
   1   2   7       22.48       24.98      0.93 o 
   2   2   7      350.72      358.16      5.95 o 
   3   2   7      550.94      653.15      7.65 o 
   4   2   7       50.47       46.07      1.31 o 
   5   2   7      136.75      152.12      2.48 o 
   6   2   7      108.91      104.45      2.36 o 
   7   2   7      352.65      354.65      5.80 o 
   8   2   7       54.71       51.96      1.81 o 
   9   2   7        0.02        1.71      1.82 o 
  10   2   7       11.17        8.27      2.25 o 
  11   2   7        2.47        4.22      2.25 o 
  -8   3   7        6.68        3.04      1.76 o 
  -7   3   7        3.40        3.45      1.33 o 
  -6   3   7       36.75       33.80      1.99 o 
  -5   3   7        4.27        7.51      1.56 o 
  -4   3   7      158.39      143.91      3.56 o 
  -3   3   7       41.01       37.40      1.52 o 
  -2   3   7      575.83      635.74      7.96 o 
  -1   3   7      104.32       93.48      2.16 o 
   0   3   7        5.97        5.36      1.18 o 
   1   3   7      292.99      272.35      4.78 o 
   2   3   7     5628.72     5724.38     67.98 o 
   3   3   7      333.72      340.54      4.03 o 
   4   3   7       11.44       21.95      0.77 o 
   5   3   7      428.77      464.24     11.55 o 
   6   3   7       22.53       23.48      1.81 o 
   7   3   7       57.20       55.20      1.40 o 
   8   3   7        2.34        1.48      0.59 o 
   9   3   7       41.11       40.42      2.12 o 
  10   3   7        8.79        6.66      1.43 o 
  11   3   7        1.47        2.66      1.63 o 
  -8   4   7        1.93        2.87      1.45 o 
  -7   4   7        0.34        1.59      1.30 o 
  -6   4   7       11.71       10.59      1.55 o 
  -5   4   7       43.88       44.61      2.23 o 
  -4   4   7       93.94      100.27      3.29 o 
  -3   4   7       11.39       15.90      1.73 o 
  -2   4   7        6.23        9.22      0.93 o 
  -1   4   7      693.43      700.17      9.43 o 
   0   4   7      118.01      143.45      2.70 o 
   1   4   7      184.66      186.71      3.16 o 
   2   4   7      773.78      795.74      9.26 o 
   3   4   7        0.67        0.57      0.67 o 
   4   4   7       75.38      101.95      1.90 o 
   5   4   7      378.19      372.18      5.16 o 
   6   4   7       15.06       16.16      0.97 o 
   7   4   7      306.84      322.56      5.20 o 
   8   4   7      117.78      113.58      2.18 o 
   9   4   7       32.82       43.07      1.94 o 
  10   4   7        6.56        4.36      1.25 o 
  11   4   7       27.17       25.52      2.38 o 
  -8   5   7        5.86        5.07      2.49 o 
  -7   5   7        2.00        1.67      1.47 o 
  -6   5   7       21.22       15.20      1.72 o 
  -5   5   7        1.75        1.56      1.14 o 
  -4   5   7       18.31       17.16      1.59 o 
  -3   5   7       79.99       78.27      3.82 o 
  -2   5   7        0.02        0.25      0.65 o 
  -1   5   7      213.13      241.03      6.27 o 
   0   5   7      317.83      312.62      4.80 o 
   1   5   7       67.50       79.21      1.87 o 
   2   5   7      372.18      305.79      3.97 o 
   3   5   7      214.42      192.17      3.13 o 
   4   5   7      141.07      133.64      2.25 o 
   5   5   7      803.27      818.43     12.17 o 
   6   5   7      551.04      533.81      7.10 o 
   7   5   7        1.97        0.41      1.33 o 
   8   5   7       37.98       37.20      1.38 o 
   9   5   7        3.65        1.10      1.11 o 
  10   5   7        0.01        0.00      1.26 o 
  11   5   7        0.71        0.53      1.51 o 
  -7   6   7       16.07       12.74      1.85 o 
  -6   6   7       44.10       44.18      2.50 o 
  -5   6   7       51.06       45.66      2.43 o 
  -4   6   7       16.93       19.90      1.52 o 
  -3   6   7       13.89       17.31      1.58 o 
  -2   6   7        0.04        0.27      0.92 o 
  -1   6   7      627.49      666.18      9.31 o 
   0   6   7      112.16      122.95      2.61 o 
   1   6   7      107.01      124.35      2.52 o 
   2   6   7       72.68       79.60      2.23 o 
   3   6   7       91.01       97.55      2.94 o 
   4   6   7       59.64       74.93      2.38 o 
   5   6   7      258.22      273.55      3.62 o 
   6   6   7      908.38      881.85     11.25 o 
   7   6   7     1217.85     1220.39     16.93 o 
   8   6   7       70.69       70.32      2.69 o 
   9   6   7       87.12       98.91      2.23 o 
  10   6   7        9.48        5.93      2.35 o 
  11   6   7       20.68       24.82      4.71 o 
  12   6   7        4.71        2.57      3.85 o 
  -7   7   7        0.12        1.41      1.54 o 
  -6   7   7        0.04        1.12      1.28 o 
  -5   7   7        9.34        9.72      1.43 o 
  -4   7   7      147.43      137.13      3.55 o 
  -3   7   7       13.08       11.81      1.32 o 
  -2   7   7       18.31       19.28      1.51 o 
  -1   7   7       11.83       12.29      1.61 o 
   0   7   7      220.78      220.74      3.50 o 
   1   7   7      309.69      385.79      5.14 o 
   2   7   7      198.54      196.39      3.99 o 
   3   7   7      290.24      296.95      7.06 o 
   4   7   7       97.88       86.11      3.17 o 
   5   7   7      808.29      830.51     16.94 o 
   6   7   7      115.03      117.57      4.71 o 
   7   7   7        2.81        5.13      1.42 o 
   8   7   7        5.05        6.99      1.71 o 
   9   7   7       13.40       13.26      1.49 o 
  10   7   7       36.22       35.52      3.85 o 
  11   7   7       26.25       28.24      5.13 o 
  -6   8   7       15.16       11.58      1.69 o 
  -5   8   7        0.02        1.15      1.15 o 
  -4   8   7       21.27       17.69      1.63 o 
  -3   8   7        9.01       13.86      1.45 o 
  -2   8   7        5.65        7.65      1.41 o 
  -1   8   7      224.54      235.40      4.43 o 
   0   8   7      153.00      142.37      3.15 o 
   1   8   7       79.35       80.94      3.16 o 
   2   8   7      157.14      150.06      4.16 o 
   3   8   7      132.11      131.20      3.75 o 
   4   8   7       24.19       18.01      1.82 o 
   5   8   7      100.95      118.95      5.35 o 
   6   8   7        0.09       -0.10      1.34 o 
   7   8   7      714.03      707.91     14.82 o 
   8   8   7       12.35       14.32      1.74 o 
   9   8   7        8.30        5.13      1.42 o 
  10   8   7      133.30      115.96      4.71 o 
  -6   9   7        1.64        2.91      1.86 o 
  -5   9   7        0.01       -0.43      1.18 o 
  -4   9   7       10.48        6.88      1.38 o 
  -3   9   7       14.50       13.62      1.49 o 
  -2   9   7       20.39       21.10      1.85 o 
  -1   9   7      155.81      156.17      4.81 o 
   0   9   7      503.89      476.51      9.90 o 
   1   9   7       30.43       51.86      7.64 o 
   2   9   7       37.25       33.99      2.20 o 
   3   9   7      420.27      403.01      9.26 o 
   4   9   7      699.18      631.08     13.76 o 
   5   9   7       42.27       36.92      5.13 o 
   6   9   7      312.19      282.50      7.11 o 
   7   9   7        0.74       -1.34      1.34 o 
   8   9   7        4.82        2.14      1.34 o 
   9   9   7       39.18       42.97      6.20 o 
  10   9   7       10.60        7.27      1.71 o 
  11   9   7        3.37        2.57      1.28 o 
  -5  10   7        2.14        1.83      1.95 o 
  -4  10   7        3.84        5.18      1.95 o 
  -3  10   7       20.13       21.54      2.36 o 
  -2  10   7        4.04        8.61      2.36 o 
  -1  10   7        1.86        1.83      2.05 o 
   0  10   7       39.46       45.16      3.39 o 
   1  10   7      416.00      389.34     10.58 o 
   2  10   7       91.77       80.73      3.30 o 
   3  10   7       35.68       30.61      2.25 o 
   4  10   7        0.92       -0.20      1.30 o 
   5  10   7       21.84       23.05      3.64 o 
   6  10   7      123.14      109.24      4.20 o 
   7  10   7       48.17       46.55      3.85 o 
   8  10   7       73.39       67.74      3.17 o 
   9  10   7       96.71       95.85      5.13 o 
  10  10   7       44.64       50.92      3.42 o 
  11  10   7        3.99        3.85      1.71 o 
  -4  11   7        7.63        7.09      4.71 o 
  -3  11   7        4.11        7.65      2.45 o 
  -2  11   7        0.99       -0.99      1.81 o 
  -1  11   7        6.77        7.80      4.28 o 
   0  11   7       10.31        7.97      2.36 o 
   1  11   7       11.03       16.33      1.86 o 
   2  11   7       37.71       44.94      3.73 o 
   3  11   7        4.07        4.94      1.48 o 
   4  11   7      312.46      299.41      7.02 o 
   5  11   7        0.58        1.50      1.51 o 
   6  11   7       17.57       12.49      1.95 o 
   7  11   7        0.38        0.52      1.34 o 
   8  11   7        6.59        4.28      2.14 o 
   9  11   7        9.01       14.12      2.57 o 
  10  11   7       23.13       29.10      3.00 o 
  -3  12   7       28.34       35.22      4.01 o 
  -2  12   7        0.06       -0.94      2.78 o 
  -1  12   7        2.78        0.51      2.14 o 
   0  12   7        0.01        0.00      2.14 o 
   1  12   7       12.97       11.43      2.45 o 
   2  12   7        0.01       -1.48      1.48 o 
   3  12   7       34.43       44.99      2.80 o 
   4  12   7        2.04        0.97      1.48 o 
   5  12   7        0.01       -1.50      1.93 o 
   6  12   7        7.13        6.42      1.82 o 
   7  12   7       68.02       82.66      3.77 o 
   8  12   7       14.97       15.40      3.00 o 
   9  12   7       25.28       28.67      3.42 o 
  10  12   7       55.07       58.62      4.28 o 
  -2  13   7       11.24       12.94      3.08 o 
  -1  13   7        1.18        0.78      2.36 o 
   0  13   7       41.53       37.85      3.70 o 
   1  13   7       18.19       19.91      3.08 o 
   2  13   7      187.40      182.27      7.09 o 
   3  13   7        2.41        1.89      1.69 o 
   4  13   7        0.29       -1.35      1.35 o 
   5  13   7       52.30       55.96      3.16 o 
   6  13   7        7.69        7.14      1.82 o 
   7  13   7        3.04        5.99      2.57 o 
   8  13   7        0.51       -1.28      2.14 o 
   9  13   7        3.40        5.56      2.57 o 
   0  14   7        0.25        0.48      2.35 o 
   1  14   7        1.43       -0.11      2.20 o 
   2  14   7        7.10        9.71      2.77 o 
   3  14   7        6.05        5.00      1.86 o 
   4  14   7        0.24       -0.75      1.74 o 
   5  14   7        0.24        0.78      1.60 o 
   6  14   7        0.04       -2.57      2.57 o 
   7  14   7        7.23       10.70      3.00 o 
   8  14   7       71.74       68.46      5.56 o 
   2  15   7       15.80       17.52      3.17 o 
   3  15   7        0.02       -2.14      2.14 o 
   4  15   7        1.08       -0.30      1.67 o 
   5  15   7       43.06       44.30      4.71 o 
   6  15   7       16.55       22.81      3.24 o 
   7  15   7        7.17        7.27      3.42 o 
  -4 -12   8        8.12       15.40      4.71 o 
  -3 -12   8        2.10       -0.43      3.42 o 
  -2 -12   8       21.73       25.67      4.71 o 
  -1 -12   8       12.18       26.96      5.13 o 
   0 -12   8       59.29       55.63      6.85 o 
  -6 -11   8       30.99       25.78      3.47 o 
  -5 -11   8        0.42       -2.14      3.42 o 
  -4 -11   8       24.22       18.40      4.71 o 
  -3 -11   8        3.60       -1.71      3.00 o 
  -2 -11   8        0.40       -3.00      3.00 o 
  -1 -11   8       18.87       19.68      4.28 o 
   0 -11   8        0.14        5.99      3.85 o 
   1 -11   8       23.30       19.68      4.71 o 
   2 -11   8        0.74       -3.00      3.00 o 
   3 -11   8        0.02       -1.71      3.42 o 
  -7 -10   8       10.50        7.82      2.20 o 
  -6 -10   8       15.72       18.27      3.17 o 
  -5 -10   8       50.59       61.25      4.20 o 
  -4 -10   8        2.32        1.50      2.35 o 
  -3 -10   8        0.53       -0.64      2.35 o 
  -2 -10   8       60.26       49.50      3.93 o 
  -1 -10   8       24.07       22.36      4.71 o 
   0 -10   8        0.40       -2.14      2.14 o 
   1 -10   8        2.54       -0.86      2.57 o 
   2 -10   8        0.58        0.64      2.12 o 
   3 -10   8        1.39        3.42      2.42 o 
   4 -10   8       17.56       17.36      3.17 o 
  -7  -9   8        6.20        5.97      2.13 o 
  -6  -9   8        0.32        1.62      1.80 o 
  -5  -9   8       32.62       36.28      2.79 o 
  -4  -9   8        0.19        0.88      1.55 o 
  -3  -9   8        4.12        2.35      1.69 o 
  -2  -9   8        0.18        0.94      1.55 o 
  -1  -9   8        1.05        3.35      1.69 o 
   0  -9   8       61.07       74.77      3.71 o 
   1  -9   8       46.71       49.26      3.34 o 
   2  -9   8        5.52        6.37      1.86 o 
   3  -9   8        8.31        7.83      2.56 o 
   4  -9   8        0.22        0.21      2.12 o 
   5  -9   8        3.06        4.88      2.56 o 
  -8  -8   8       13.34        9.84      2.27 o 
  -7  -8   8        0.17       -1.55      1.55 o 
  -6  -8   8        6.20        3.77      1.88 o 
  -5  -8   8       15.08       20.18      2.22 o 
  -4  -8   8       49.17       44.23      2.18 o 
  -3  -8   8       22.12       17.93      2.16 o 
  -2  -8   8       54.83       57.87      3.21 o 
  -1  -8   8       99.92      107.24      4.11 o 
   0  -8   8        0.54        1.89      1.26 o 
   1  -8   8       65.79       41.36      2.40 o 
   2  -8   8        4.00        9.54      1.65 o 
   3  -8   8       11.98       16.76      2.13 o 
   4  -8   8        2.55        3.13      1.80 o 
   5  -8   8       60.96       61.88      8.56 o 
   6  -8   8       45.48       38.88      5.56 o 
  -8  -7   8        1.76        1.71      1.76 o 
  -7  -7   8        0.23       -0.86      1.55 o 
  -6  -7   8       59.21       60.06      4.37 o 
  -5  -7   8       76.78       78.19      2.98 o 
  -4  -7   8       65.64       70.02      2.56 o 
  -3  -7   8        0.00       -0.84      0.93 o 
  -2  -7   8        3.00        2.85      1.52 o 
  -1  -7   8       80.21       64.85      3.77 o 
   0  -7   8      112.42      120.95      3.58 o 
   1  -7   8      102.43       90.50      3.15 o 
   2  -7   8        4.25        5.55      1.38 o 
   3  -7   8       39.28       25.29      2.02 o 
   4  -7   8        1.04       -0.32      1.28 o 
   5  -7   8        0.02       -0.41      1.55 o 
   6  -7   8        2.97        1.28      2.12 o 
   7  -7   8        0.37       -1.95      1.95 o 
  -9  -6   8        1.81        2.39      1.95 o 
  -8  -6   8       20.97       20.98      2.45 o 
  -7  -6   8       45.04       45.35      2.94 o 
  -6  -6   8       33.56       34.90      2.63 o 
  -5  -6   8       47.41       52.97      2.51 o 
  -4  -6   8       26.86       31.49      1.76 o 
  -3  -6   8       54.11       45.28      1.95 o 
  -2  -6   8        2.75        1.57      0.96 o 
  -1  -6   8        1.67        1.85      0.95 o 
   0  -6   8       73.03       67.58      3.12 o 
   1  -6   8       23.92       23.77      1.65 o 
   2  -6   8      148.24      146.62      3.95 o 
   3  -6   8       60.26       59.80      2.62 o 
   4  -6   8        9.34        9.42      1.47 o 
   5  -6   8        7.76        7.91      1.54 o 
   6  -6   8      100.22      108.01      4.33 o 
   7  -6   8       22.31       29.47      4.71 o 
   8  -6   8        6.72        5.74      2.45 o 
  -9  -5   8        2.50        3.77      2.13 o 
  -8  -5   8       19.63       21.53      3.56 o 
  -7  -5   8       16.62       12.01      2.01 o 
  -6  -5   8        2.29        0.58      1.78 o 
  -5  -5   8      364.98      369.24      8.30 o 
  -4  -5   8       37.84       37.92      1.97 o 
  -3  -5   8       44.15       40.28      1.83 o 
  -2  -5   8       10.84       13.55      1.08 o 
  -1  -5   8       22.44       20.75      1.07 o 
   1  -5   8       33.73       45.94      2.08 o 
   2  -5   8      182.88      177.05      4.27 o 
   3  -5   8        0.29        0.32      1.17 o 
   4  -5   8      195.54      200.03      4.80 o 
   5  -5   8        0.30       -0.32      1.07 o 
   6  -5   8        6.10        7.31      1.73 o 
   7  -5   8       17.04       16.82      2.27 o 
   8  -5   8        5.12        6.14      2.78 o 
  -9  -4   8       32.13       41.13      3.15 o 
  -8  -4   8       60.74       64.90      3.58 o 
  -7  -4   8       26.15       27.46      2.52 o 
  -6  -4   8       34.35       31.57      2.70 o 
  -5  -4   8        1.53        1.87      1.38 o 
  -4  -4   8       81.77       83.40      2.77 o 
  -3  -4   8      104.26      101.23      2.59 o 
  -2  -4   8        0.35        0.27      0.58 o 
  -1  -4   8      130.40      127.32      2.32 o 
   0  -4   8      500.86      519.11      6.90 o 
   1  -4   8        7.66        1.61      1.00 o 
   2  -4   8       54.56       53.10      2.12 o 
   3  -4   8       56.68       47.39      2.47 o 
   4  -4   8       14.33       26.14      1.74 o 
   5  -4   8      311.76      321.07      6.45 o 
   6  -4   8      191.86      195.69      5.37 o 
   7  -4   8       47.61       48.60      2.97 o 
   8  -4   8       50.95       58.37      3.25 o 
   9  -4   8        0.00        1.20      2.57 o 
  -9  -3   8        0.00        2.30      1.81 o 
  -8  -3   8        6.79        5.04      2.80 o 
  -7  -3   8       13.65        9.89      1.95 o 
  -6  -3   8      110.48      110.66      4.28 o 
  -5  -3   8       82.00       81.36      3.37 o 
  -4  -3   8       46.39       40.10      1.91 o 
  -3  -3   8       81.35       84.90      2.13 o 
  -2  -3   8        0.01        2.30      0.61 o 
  -1  -3   8      176.50      170.58      2.67 o 
   0  -3   8       47.48       46.20      1.30 o 
   1  -3   8       73.47       80.56      1.91 o 
   2  -3   8       71.84       79.03      2.45 o 
   3  -3   8       13.65       14.97      1.33 o 
   4  -3   8        6.07        5.77      1.11 o 
   5  -3   8       29.73       28.07      1.74 o 
   6  -3   8      375.85      385.82      7.34 o 
   7  -3   8      110.64      116.06      3.70 o 
   8  -3   8        3.59        7.17      1.99 o 
   9  -3   8        1.86       -0.25      2.08 o 
  -9  -2   8        8.47        5.80      2.01 o 
  -8  -2   8        4.45        6.27      1.80 o 
  -7  -2   8       22.70       19.90      3.28 o 
  -6  -2   8       13.87       11.76      3.88 o 
  -5  -2   8       55.78       47.03      2.61 o 
  -4  -2   8      449.61      463.70      7.94 o 
  -3  -2   8        0.06       -0.74      0.74 o 
  -2  -2   8       25.86       27.68      1.21 o 
  -1  -2   8        9.50        6.90      0.68 o 
   0  -2   8     1549.43     1517.55     17.01 o 
   1  -2   8      277.49      271.30      3.59 o 
   2  -2   8      103.70      139.97      3.87 o 
   3  -2   8       14.33       10.21      1.07 o 
   4  -2   8      236.41      225.30      4.64 o 
   5  -2   8       68.29       75.95      2.52 o 
   6  -2   8      155.73      168.05      4.13 o 
   7  -2   8       47.24       52.38      2.70 o 
   8  -2   8      150.91      144.47      4.52 o 
   9  -2   8       97.10       93.53      3.83 o 
  10  -2   8        0.07       -0.61      1.74 o 
  -9  -1   8        4.84        5.54      1.95 o 
  -8  -1   8        1.92        1.69      1.74 o 
  -7  -1   8       61.35       56.71      3.19 o 
  -6  -1   8        2.38        2.73      1.44 o 
  -5  -1   8      280.23      252.34      6.14 o 
  -4  -1   8      154.90      169.64      3.69 o 
  -3  -1   8      125.50      125.80      2.33 o 
  -2  -1   8      454.24      505.93      6.51 o 
  -1  -1   8      144.58      146.22      2.32 o 
   0  -1   8      337.22      351.27      5.30 o 
   1  -1   8     4727.59     4445.84     45.17 o 
   2  -1   8      364.27      418.03      7.30 o 
   3  -1   8        0.90        0.39      0.54 o 
   4  -1   8       13.04       16.22      1.22 o 
   5  -1   8        5.28        4.28      1.00 o 
   6  -1   8        0.14       -0.99      0.99 o 
   7  -1   8        0.02       -0.43      1.13 o 
   8  -1   8        1.28        0.55      1.25 o 
   9  -1   8        7.52        7.29      1.55 o 
  10  -1   8       14.94       14.87      2.20 o 
  -9   0   8       15.64       15.45      2.32 o 
  -8   0   8       10.79       11.01      2.07 o 
  -7   0   8      134.95      134.01      4.72 o 
  -6   0   8      121.92      112.74      4.01 o 
  -5   0   8       10.90       11.75      1.48 o 
  -4   0   8       56.62       63.70      2.13 o 
  -3   0   8       24.66       26.01      1.08 o 
  -2   0   8       15.01       21.82      0.98 o 
  -1   0   8      448.79      448.84      6.38 o 
   0   0   8        4.03       12.51      0.72 o 
   2   0   8       18.18       44.08      2.42 o 
   3   0   8      555.32      526.78      6.65 o 
   4   0   8       52.19       45.64      1.38 o 
   5   0   8      110.75       96.33      4.82 o 
   6   0   8       47.25       48.13      1.91 o 
   7   0   8       90.70       81.39      8.77 o 
   8   0   8      132.02      126.63      3.88 o 
   9   0   8       46.48       45.79      2.49 o 
  10   0   8        3.41        6.03      1.33 o 
  11   0   8        4.51        3.71      1.53 o 
  -9   1   8        3.90        2.24      2.20 o 
  -8   1   8        4.96        2.36      1.69 o 
  -7   1   8        2.23        1.42      1.63 o 
  -6   1   8       49.59       52.12      3.45 o 
  -5   1   8       27.76       25.46      1.60 o 
  -4   1   8      198.98      178.31      6.11 o 
  -3   1   8      199.58      177.66      3.22 o 
  -2   1   8       71.10       58.54      1.53 o 
  -1   1   8        2.12        3.48      0.68 o 
   0   1   8      318.67      349.74      4.36 o 
   1   1   8        0.06       -0.42      0.42 o 
   2   1   8     1181.01     1200.21     11.91 o 
   3   1   8      281.79      306.09      3.88 o 
   4   1   8        3.56        2.21      0.52 o 
   5   1   8      227.32      223.29      3.44 o 
   6   1   8       79.61       82.77      1.89 o 
   7   1   8       10.30        8.24      1.25 o 
   8   1   8        0.60        1.51      1.01 o 
   9   1   8       22.51       19.45      1.68 o 
  10   1   8       53.59       52.32      2.54 o 
  11   1   8       17.29       14.12      4.28 o 
  -8   2   8        0.94        1.30      2.02 o 
  -7   2   8        1.20        1.12      1.38 o 
  -6   2   8       19.29       22.53      1.74 o 
  -5   2   8       70.60       65.27      2.48 o 
  -4   2   8        4.72        2.50      0.97 o 
  -3   2   8       63.72       61.74      2.16 o 
  -2   2   8       67.60       66.86      1.61 o 
  -1   2   8       41.89       38.13      1.31 o 
   0   2   8      348.73      345.15      5.33 o 
   1   2   8      779.20      725.52      8.74 o 
   2   2   8       17.39        8.65      0.81 o 
   3   2   8       24.56       28.03      1.11 o 
   4   2   8        0.91        4.37      0.57 o 
   5   2   8      445.92      436.23      5.70 o 
   6   2   8      981.12      973.95     16.44 o 
   7   2   8      108.05      100.02      2.25 o 
   8   2   8       39.61       43.86      1.44 o 
   9   2   8      143.23      137.28      3.36 o 
  10   2   8        7.89        9.77      2.03 o 
  11   2   8       12.99       11.78      2.56 o 
  -8   3   8        2.01        3.38      1.88 o 
  -7   3   8        2.98        1.19      1.33 o 
  -6   3   8        0.29        0.93      1.26 o 
  -5   3   8        0.92       -0.18      1.04 o 
  -4   3   8      137.26      144.93      3.65 o 
  -3   3   8       79.00       81.32      2.55 o 
  -2   3   8      157.92      174.85      3.19 o 
  -1   3   8      440.90      456.37      6.02 o 
   0   3   8      205.49      257.25      4.64 o 
   1   3   8     1289.74     1306.23     14.80 o 
   2   3   8      116.00      162.20      2.52 o 
   3   3   8      399.14      470.94      5.37 o 
   4   3   8      340.17      332.84      4.33 o 
   5   3   8        9.72        5.40      0.61 o 
   6   3   8       11.39        8.89      0.97 o 
   7   3   8       13.78       10.22      0.84 o 
   8   3   8        8.95        8.27      0.73 o 
   9   3   8       46.94       47.51      2.79 o 
  10   3   8        4.35        5.28      1.73 o 
  11   3   8       61.59       68.92      3.08 o 
  -8   4   8        3.00        1.06      1.69 o 
  -7   4   8       31.96       35.55      2.32 o 
  -6   4   8       52.58       54.75      2.96 o 
  -5   4   8       14.07       15.66      1.59 o 
  -4   4   8       11.94       11.86      1.36 o 
  -3   4   8       62.27       65.49      2.43 o 
  -2   4   8       50.29       55.76      1.88 o 
  -1   4   8       13.22        8.22      0.89 o 
   0   4   8        4.96       29.53      2.57 o 
   1   4   8      766.65      768.50     10.12 o 
   2   4   8      383.89      395.48      5.07 o 
   3   4   8       77.97       82.95      1.70 o 
   4   4   8      216.96      246.20      3.33 o 
   5   4   8       75.62       68.79      1.67 o 
   6   4   8      292.87      295.97      4.93 o 
   7   4   8      345.62      317.76      5.23 o 
   8   4   8      130.54      120.33      3.06 o 
   9   4   8       10.63        7.92      1.33 o 
  10   4   8       24.84       24.47      1.91 o 
  11   4   8       11.47        9.27      1.88 o 
  -7   5   8        4.84        4.28      1.52 o 
  -6   5   8        1.11        4.57      1.47 o 
  -5   5   8      147.93      151.76      4.19 o 
  -4   5   8       90.16       95.38      3.18 o 
  -3   5   8      274.39      251.41      5.27 o 
  -2   5   8      100.02      101.97      2.62 o 
  -1   5   8       49.86       42.94      2.51 o 
   0   5   8        0.12        0.93      0.69 o 
   1   5   8       16.46       11.70      0.81 o 
   2   5   8      356.89      349.85      4.56 o 
   3   5   8      123.62      146.37      2.49 o 
   4   5   8      167.16      145.85      2.90 o 
   5   5   8      183.80      176.79      2.93 o 
   6   5   8        1.05        4.13      1.05 o 
   7   5   8      141.77      142.21      2.98 o 
   8   5   8        0.74        0.42      0.80 o 
   9   5   8        9.55        4.71      2.57 o 
  10   5   8      103.31      117.50      4.26 o 
  11   5   8       26.91       35.34      3.85 o 
  -7   6   8        0.41        1.20      1.48 o 
  -6   6   8        0.00       -0.85      1.26 o 
  -5   6   8       11.48       12.70      1.72 o 
  -4   6   8       29.88       21.54      1.79 o 
  -3   6   8       22.67       24.68      1.85 o 
  -2   6   8      292.49      301.57      5.91 o 
  -1   6   8      362.44      343.82      5.53 o 
   0   6   8      217.82      226.69      3.98 o 
   1   6   8      139.38      127.22      2.63 o 
   2   6   8      288.08      286.87      3.91 o 
   3   6   8      200.94      211.18      4.75 o 
   4   6   8      107.83       93.82      3.47 o 
   5   6   8       34.15       31.26      2.12 o 
   6   6   8     1136.82     1134.50     22.37 o 
   7   6   8       21.43       21.32      2.35 o 
   8   6   8      336.40      331.90      7.60 o 
   9   6   8       42.25       44.82      2.20 o 
  10   6   8        0.02       -0.43      2.14 o 
  11   6   8        1.00       -2.14      2.57 o 
  -6   7   8        0.01       -1.30      1.30 o 
  -5   7   8       19.82       20.76      1.94 o 
  -4   7   8        2.01        2.82      1.41 o 
  -3   7   8        2.47        3.00      1.26 o 
  -2   7   8       15.57       13.91      1.50 o 
  -1   7   8      578.69      576.92      8.54 o 
   0   7   8       56.01       46.17      1.79 o 
   1   7   8       36.97       39.79      1.53 o 
   2   7   8      115.78      125.61      3.75 o 
   3   7   8        0.85        1.71      1.05 o 
   4   7   8      470.50      465.11     10.44 o 
   5   7   8       24.63       22.92      1.95 o 
   6   7   8     1141.15     1126.12     22.38 o 
   7   7   8       51.08       48.37      3.42 o 
   8   7   8       20.70       25.06      1.81 o 
   9   7   8        4.98        3.28      1.15 o 
  10   7   8       67.04       71.46      5.56 o 
  -6   8   8        0.31        2.12      1.55 o 
  -5   8   8       14.95       13.03      1.79 o 
  -4   8   8        1.96        2.74      1.36 o 
  -3   8   8        3.27        6.00      1.35 o 
  -2   8   8        0.96        1.50      1.92 o 
  -1   8   8       28.30       23.46      1.77 o 
   0   8   8       90.42      101.02      3.81 o 
   1   8   8      318.04      306.60      6.86 o 
   2   8   8      271.71      260.64      6.67 o 
   3   8   8        1.01        2.39      1.19 o 
   4   8   8       45.47       50.56      2.50 o 
   5   8   8      157.02      146.74      5.13 o 
   6   8   8      910.48      929.28     19.05 o 
   7   8   8      212.75      192.28      5.42 o 
   8   8   8      380.52      374.22      8.89 o 
   9   8   8      257.48      236.62      6.27 o 
  10   8   8       13.59       16.21      1.49 o 
  -5   9   8        5.30        9.11      1.72 o 
  -4   9   8        1.19        2.01      1.32 o 
  -3   9   8       10.64       11.53      1.69 o 
  -2   9   8       40.65       41.13      3.39 o 
  -1   9   8        8.12        7.65      2.36 o 
   0   9   8      430.06      456.14      9.50 o 
   1   9   8       92.01       88.70      3.66 o 
   2   9   8       42.76       45.46      2.75 o 
   3   9   8        0.71       -0.73      1.30 o 
   4   9   8      141.71      123.33      4.06 o 
   5   9   8       12.48       10.70      1.95 o 
   6   9   8       15.75       18.79      5.13 o 
   7   9   8       15.54       13.55      1.74 o 
   8   9   8       11.30       10.36      1.64 o 
   9   9   8        8.86        9.31      2.78 o 
  10   9   8       28.91       32.52      3.00 o 
  11   9   8       65.37       63.76      3.42 o 
  -4  10   8        0.19        0.79      1.87 o 
  -3  10   8        1.16       -1.65      2.05 o 
  -2  10   8        0.46        2.71      2.25 o 
  -1  10   8        1.26        0.16      1.81 o 
   0  10   8       16.03       15.65      4.07 o 
   1  10   8       14.79       17.25      2.11 o 
   2  10   8       50.87       46.09      2.63 o 
   3  10   8      100.54       90.71      3.46 o 
   4  10   8       12.84        5.03      1.48 o 
   5  10   8        2.78        2.14      1.51 o 
   6  10   8       16.98       16.06      3.42 o 
   7  10   8       20.76       18.54      1.95 o 
   8  10   8       32.26       32.41      2.25 o 
   9  10   8      205.53      198.97      7.70 o 
  10  10   8       12.28       11.55      2.14 o 
  11  10   8        3.36        1.28      1.71 o 
  -4  11   8        8.20        7.43      3.00 o 
  -3  11   8        6.78       13.05      2.77 o 
  -2  11   8       39.51       48.84      5.78 o 
  -1  11   8       65.55       71.32      5.99 o 
   0  11   8        1.50        2.51      2.57 o 
   1  11   8       11.27        8.07      2.51 o 
   2  11   8        3.18        3.93      1.60 o 
   3  11   8        2.66        0.27      1.35 o 
   4  11   8       49.07       48.30      2.70 o 
   5  11   8        2.95       -0.29      1.38 o 
   6  11   8       16.03       14.84      2.12 o 
   7  11   8        3.28        5.25      3.00 o 
   8  11   8        6.11        4.47      1.64 o 
   9  11   8        1.09        2.14      2.14 o 
  10  11   8        6.05       11.98      2.57 o 
  -3  12   8        0.70        2.92      2.45 o 
  -2  12   8        6.77        3.90      4.49 o 
  -1  12   8        0.00       -1.89      2.05 o 
   0  12   8       11.38        4.33      2.20 o 
   1  12   8        0.01        1.11      2.14 o 
   2  12   8       80.80       81.72      3.76 o 
   3  12   8       39.13       40.07      2.66 o 
   4  12   8       51.17       51.77      2.91 o 
   5  12   8       12.09        9.74      1.74 o 
   6  12   8      113.14      107.20      4.54 o 
   7  12   8       13.30       16.54      2.14 o 
   8  12   8        3.08        2.14      2.14 o 
   9  12   8      213.83      221.65      8.99 o 
  10  12   8        3.05        4.28      2.14 o 
  -1  13   8       11.32       10.78      3.17 o 
   0  13   8       10.74       10.36      2.85 o 
   1  13   8       31.64       30.63      3.70 o 
   2  13   8        0.57        3.93      2.36 o 
   3  13   8       18.50       13.66      2.15 o 
   4  13   8        0.57        3.43      1.69 o 
   5  13   8        0.55        1.17      1.48 o 
   6  13   8        0.52        0.86      1.64 o 
   7  13   8        5.26        8.56      3.00 o 
   8  13   8        2.65        3.00      2.57 o 
   9  13   8        5.54        5.56      2.57 o 
   0  14   8        4.54        4.88      2.85 o 
   1  14   8        6.83        5.31      2.77 o 
   2  14   8       48.40       55.30      5.35 o 
   3  14   8       19.83       17.65      2.41 o 
   4  14   8        7.19       11.83      2.08 o 
   5  14   8       13.33       14.29      2.88 o 
   6  14   8        1.41        1.98      1.69 o 
   7  14   8       20.47       23.11      3.85 o 
   8  14   8       34.21       39.37      4.28 o 
   2  15   8        6.88        7.38      3.21 o 
   3  15   8        2.26        0.18      2.45 o 
   4  15   8        6.25        4.93      2.03 o 
   5  15   8       10.28       10.23      2.15 o 
   6  15   8        2.53        4.85      3.21 o 
  -5 -11   9        3.86       -0.43      3.85 o 
  -4 -11   9        3.31       -1.28      3.85 o 
  -3 -11   9        1.17        0.86      3.00 o 
  -2 -11   9        1.12       -1.71      3.00 o 
  -1 -11   9       20.84       26.53      5.13 o 
   0 -11   9        2.12        1.28      3.42 o 
   1 -11   9        2.44        1.28      3.42 o 
   2 -11   9       16.68       15.40      5.13 o 
  -6 -10   9       28.24       37.17      3.90 o 
  -5 -10   9       55.37       53.92      6.42 o 
  -4 -10   9        0.11       -0.43      3.42 o 
  -3 -10   9        0.05       -2.14      3.00 o 
  -2 -10   9       37.14       44.93      5.56 o 
  -1 -10   9        0.01       -2.57      2.57 o 
   0 -10   9        0.61        0.86      3.00 o 
   1 -10   9        3.70        4.28      3.42 o 
   2 -10   9        8.91        5.13      3.42 o 
   3 -10   9       15.86       18.88      3.17 o 
  -7  -9   9        0.73        1.03      1.95 o 
  -6  -9   9       53.95       54.65      3.44 o 
  -5  -9   9        0.17       -0.15      1.69 o 
  -4  -9   9       12.22       15.34      2.72 o 
  -3  -9   9       15.53       10.94      2.67 o 
  -2  -9   9        4.37        1.50      2.12 o 
  -1  -9   9       12.54       13.81      2.72 o 
   0  -9   9       15.77       14.55      2.72 o 
   1  -9   9        2.42        4.71      3.42 o 
   2  -9   9        1.90        1.71      2.12 o 
   3  -9   9       21.69       22.75      3.33 o 
   4  -9   9        0.01        0.88      2.78 o 
   5  -9   9        3.73        4.00      4.71 o 
  -7  -8   9        0.51        0.00      1.76 o 
  -6  -8   9        0.12       -0.23      1.63 o 
  -5  -8   9        0.09       -0.62      1.55 o 
  -4  -8   9        0.18        1.15      1.26 o 
  -3  -8   9       41.02       38.49      2.92 o 
  -2  -8   9        7.86       13.59      2.13 o 
  -1  -8   9       69.66       74.06      3.71 o 
   0  -8   9      105.54       87.00      3.87 o 
   1  -8   9        1.57        0.30      1.38 o 
   2  -8   9        0.17       -0.27      1.63 o 
   3  -8   9        0.38       -0.53      1.95 o 
   4  -8   9       27.90       32.05      3.47 o 
   5  -8   9        7.58        9.41      2.67 o 
   6  -8   9        2.89        4.05      2.56 o 
  -8  -7   9        1.85       -1.81      2.24 o 
  -7  -7   9        2.23        1.50      1.76 o 
  -6  -7   9        4.69        5.31      1.88 o 
  -5  -7   9        2.26        2.42      1.73 o 
  -4  -7   9       38.73       36.06      1.97 o 
  -3  -7   9        4.25        2.98      1.21 o 
  -2  -7   9        0.22        0.29      1.38 o 
  -1  -7   9       53.72       50.21      2.94 o 
   0  -7   9      100.21       95.63      3.37 o 
   1  -7   9       10.94        7.94      1.50 o 
   2  -7   9      170.39      151.05      4.51 o 
   3  -7   9       13.99        8.46      1.63 o 
   4  -7   9       20.83       14.66      2.22 o 
   5  -7   9       39.34       49.78      3.90 o 
   6  -7   9        4.40        6.12      4.07 o 
   7  -7   9        1.91        0.64      2.36 o 
  -8  -6   9        0.52        0.09      1.76 o 
  -7  -6   9        4.68        2.14      1.76 o 
  -6  -6   9        4.92        5.15      1.88 o 
  -5  -6   9       42.57       44.94      2.40 o 
  -4  -6   9        0.17       -0.95      1.02 o 
  -3  -6   9        0.40        1.38      1.76 o 
  -2  -6   9       93.39      105.44      2.97 o 
  -1  -6   9      383.51      380.10      7.32 o 
   0  -6   9       27.40       28.40      2.16 o 
   1  -6   9       28.73       25.88      1.86 o 
   2  -6   9        1.58        1.14      1.59 o 
   3  -6   9       15.95       23.24      1.91 o 
   4  -6   9       17.32       10.83      1.59 o 
   5  -6   9       18.28       21.88      2.30 o 
   6  -6   9        0.07       -0.64      1.82 o 
   7  -6   9        0.00       -1.28      1.95 o 
  -8  -5   9       10.32       11.89      2.27 o 
  -7  -5   9        0.22        0.59      1.63 o 
  -6  -5   9       52.60       54.89      3.19 o 
  -5  -5   9      166.70      162.90      5.18 o 
  -4  -5   9       28.27       25.57      1.86 o 
  -3  -5   9       10.61       14.68      1.32 o 
  -2  -5   9        0.17       -0.89      0.89 o 
  -1  -5   9      147.91      148.35      2.70 o 
   0  -5   9       44.05       33.89      1.65 o 
   1  -5   9        3.11        3.05      1.11 o 
   2  -5   9      236.14      221.27      5.92 o 
   3  -5   9        4.26       -0.08      1.16 o 
   4  -5   9        9.22       10.50      1.54 o 
   5  -5   9       79.72       75.85      2.98 o 
   6  -5   9       47.68       44.52      3.02 o 
   7  -5   9        0.06        3.59      3.42 o 
   8  -5   9       15.91       17.04      2.77 o 
  -8  -4   9        2.89        3.48      1.95 o 
  -7  -4   9        4.86        6.01      1.81 o 
  -6  -4   9       79.78       79.23      3.62 o 
  -5  -4   9        0.94        1.34      2.41 o 
  -4  -4   9        0.01        0.21      1.07 o 
  -3  -4   9       44.44       44.58      1.90 o 
  -2  -4   9      153.24      148.77      2.85 o 
  -1  -4   9      183.27      161.71      2.76 o 
   0  -4   9       38.71       32.94      1.39 o 
   1  -4   9       89.59       91.42      2.47 o 
   2  -4   9       83.16       69.40      2.51 o 
   3  -4   9      229.19      229.27      5.06 o 
   4  -4   9       64.71       67.32      2.64 o 
   5  -4   9       82.04       93.40      3.30 o 
   6  -4   9        3.82        7.19      1.52 o 
   7  -4   9       32.59       32.15      2.58 o 
   8  -4   9       22.76       21.19      3.08 o 
   9  -4   9        7.58        5.30      2.20 o 
  -8  -3   9       20.26       23.22      2.90 o 
  -7  -3   9        8.27        3.04      1.81 o 
  -6  -3   9       41.84       42.44      3.41 o 
  -5  -3   9        3.60        1.50      1.66 o 
  -4  -3   9       15.04       12.07      1.63 o 
  -3  -3   9       69.88       65.52      2.34 o 
  -2  -3   9       70.39       83.06      1.81 o 
  -1  -3   9       33.30       36.20      1.76 o 
   0  -3   9      529.43      500.65      6.56 o 
   1  -3   9      163.89      174.98      3.46 o 
   2  -3   9       25.37       24.67      1.32 o 
   3  -3   9       33.10       49.65      2.55 o 
   4  -3   9      212.05      178.85      4.25 o 
   5  -3   9      777.96      799.15     12.90 o 
   6  -3   9       41.25       43.24      2.25 o 
   7  -3   9        0.01        0.11      1.20 o 
   8  -3   9        1.48        0.62      1.44 o 
   9  -3   9       19.34       21.55      4.07 o 
  -8  -2   9        5.52        6.34      2.14 o 
  -7  -2   9        8.91       17.12      2.20 o 
  -6  -2   9       42.99       40.55      4.97 o 
  -5  -2   9        1.66        1.43      1.30 o 
  -4  -2   9        3.30        4.68      1.31 o 
  -3  -2   9        5.25        2.64      0.82 o 
  -2  -2   9      121.61      113.29      2.34 o 
  -1  -2   9       36.36       31.28      1.35 o 
   0  -2   9        0.38       -0.20      0.56 o 
   1  -2   9      834.54      848.92     10.34 o 
   2  -2   9       43.31       41.51      1.60 o 
   3  -2   9      139.53      124.62      2.79 o 
   4  -2   9        6.76        3.85      1.07 o 
   5  -2   9      329.92      331.83      6.38 o 
   6  -2   9        0.29       -0.27      1.04 o 
   7  -2   9       39.74       45.05      2.30 o 
   8  -2   9       65.54       69.15      3.26 o 
   9  -2   9        0.19        1.27      1.55 o 
  10  -2   9       22.16       25.35      3.64 o 
  -8  -1   9       22.46       24.09      2.45 o 
  -7  -1   9        0.24        1.48      1.60 o 
  -6  -1   9        3.89        1.62      1.44 o 
  -5  -1   9        7.01       10.25      1.63 o 
  -4  -1   9        0.01       -0.72      1.13 o 
  -3  -1   9       35.17       37.28      1.50 o 
  -2  -1   9       11.87       15.95      1.00 o 
  -1  -1   9       84.55       84.84      2.65 o 
   0  -1   9        2.33        1.25      0.65 o 
   1  -1   9      292.48      311.67      4.05 o 
   2  -1   9      235.08      214.31      3.77 o 
   3  -1   9      429.54      408.62      6.22 o 
   4  -1   9       62.57       51.75      1.83 o 
   5  -1   9       30.04       29.27      1.69 o 
   6  -1   9       27.18       24.10      1.60 o 
   7  -1   9       96.98       96.16      3.08 o 
   8  -1   9        0.02       -0.67      1.25 o 
   9  -1   9       15.52       18.56      2.05 o 
  10  -1   9       47.42       57.38      9.84 o 
  -8   0   9        2.39        1.27      1.69 o 
  -7   0   9       25.01       31.49      2.70 o 
  -6   0   9        4.86        6.48      1.69 o 
  -5   0   9       38.49       39.37      2.45 o 
  -4   0   9       31.04       37.07      1.79 o 
  -3   0   9       18.68       21.90      1.18 o 
  -2   0   9        2.91        3.25      0.68 o 
  -1   0   9      290.08      292.51      4.66 o 
   0   0   9      638.36      603.63      7.04 o 
   1   0   9        0.23        1.21      0.62 o 
   2   0   9       39.80       41.30      1.38 o 
   3   0   9      406.64      370.14      5.68 o 
   4   0   9        3.82        2.65      0.71 o 
   5   0   9      135.49      130.90      4.23 o 
   6   0   9        0.46       -0.63      0.78 o 
   7   0   9        0.12       -0.58      0.98 o 
   8   0   9       15.49       15.34      1.93 o 
   9   0   9        3.04        1.65      1.33 o 
  10   0   9       13.75        8.35      3.42 o 
  -8   1   9        1.05       -0.51      1.60 o 
  -7   1   9       11.35        8.10      1.86 o 
  -6   1   9      142.93      150.79      4.93 o 
  -5   1   9       28.47       27.97      2.70 o 
  -4   1   9       48.22       47.64      2.29 o 
  -3   1   9       13.80       13.83      1.22 o 
  -2   1   9       13.01       14.01      0.93 o 
  -1   1   9       66.93       78.16      1.80 o 
   0   1   9       50.65       36.63      1.15 o 
   1   1   9        2.29        2.08      0.77 o 
   2   1   9      113.54      124.90      2.08 o 
   3   1   9      296.34      298.70      4.20 o 
   4   1   9      128.25      110.80      2.48 o 
   5   1   9        0.32        1.82      0.69 o 
   6   1   9       69.92       58.88      1.91 o 
   7   1   9       75.78       79.93      3.64 o 
   8   1   9        5.08        4.56      1.48 o 
   9   1   9       20.04       20.24      1.57 o 
  10   1   9       38.04       43.68      2.13 o 
  11   1   9        0.63       -0.12      2.35 o 
  -8   2   9        1.05       -1.21      1.60 o 
  -7   2   9        0.02       -0.49      1.55 o 
  -6   2   9        0.04       -0.09      1.35 o 
  -5   2   9       18.49       18.42      1.85 o 
  -4   2   9       57.18       47.57      2.12 o 
  -3   2   9        1.35       -0.09      0.90 o 
  -2   2   9       74.03       68.38      1.72 o 
  -1   2   9       45.25       39.88      1.35 o 
   0   2   9      500.24      508.41      6.57 o 
   1   2   9      470.47      443.17      5.38 o 
   2   2   9      974.34      970.44     20.35 o 
   3   2   9       23.24       24.34      1.03 o 
   4   2   9       15.97       16.70      0.96 o 
   5   2   9      106.03       96.88      2.29 o 
   6   2   9       90.51       81.32      2.16 o 
   7   2   9        3.08        4.36      0.91 o 
   8   2   9       23.22       22.32      1.45 o 
   9   2   9        7.00        6.77      1.24 o 
  10   2   9       82.55       86.35      2.69 o 
  11   2   9        0.83       -0.82      2.35 o 
  -8   3   9        0.01       -1.05      1.60 o 
  -7   3   9        1.64        1.48      1.60 o 
  -6   3   9        0.00       -0.96      1.30 o 
  -5   3   9        2.18        2.53      1.22 o 
  -4   3   9       43.56       37.63      1.94 o 
  -3   3   9        1.64        4.69      1.14 o 
  -2   3   9       13.39       15.98      0.99 o 
  -1   3   9      315.86      318.45      4.62 o 
   0   3   9      633.96      609.41      8.37 o 
   1   3   9       58.74       83.61      4.98 o 
   2   3   9     1055.93     1027.45     11.89 o 
   3   3   9        6.29        5.41      0.67 o 
   4   3   9      156.28      163.07      2.64 o 
   5   3   9      607.66      584.66      8.07 o 
   6   3   9      267.93      244.25      5.33 o 
   7   3   9        3.81        5.72      0.91 o 
   8   3   9        1.54        0.03      0.81 o 
   9   3   9       58.85       60.03      2.47 o 
  10   3   9        5.48        7.07      1.80 o 
  11   3   9       56.79       64.82      4.20 o 
  -7   4   9        0.17        3.13      1.54 o 
  -6   4   9        0.00        1.18      1.28 o 
  -5   4   9       44.87       46.04      2.38 o 
  -4   4   9       22.34       22.31      1.69 o 
  -3   4   9        1.11        1.42      1.17 o 
  -2   4   9       53.65       51.49      1.60 o 
  -1   4   9      120.83      114.63      2.63 o 
   0   4   9      405.17      363.94      5.58 o 
   1   4   9      596.71      650.71      7.96 o 
   2   4   9       66.66       52.50      1.79 o 
   3   4   9        3.62        6.80      0.71 o 
   4   4   9      136.60      144.42      2.36 o 
   5   4   9        5.98       14.94      1.41 o 
   6   4   9        1.49        1.09      0.85 o 
   7   4   9       32.36       32.87      1.81 o 
   8   4   9       25.35       25.38      2.15 o 
   9   4   9        2.74        2.96      0.96 o 
  10   4   9       24.41       26.56      2.86 o 
  11   4   9        8.66       14.55      3.42 o 
  -7   5   9        2.01        0.24      1.50 o 
  -6   5   9        1.54        1.76      1.38 o 
  -5   5   9        8.05        3.82      1.36 o 
  -4   5   9        6.08        9.77      1.47 o 
  -3   5   9       96.82       97.50      3.77 o 
  -2   5   9        1.39        0.42      1.11 o 
  -1   5   9       53.14       62.05      3.58 o 
   0   5   9        0.08       -0.71      0.74 o 
   1   5   9       40.22       45.33      1.61 o 
   2   5   9      371.96      378.51      5.47 o 
   3   5   9        1.85        2.82      0.61 o 
   4   5   9      117.54      109.64      2.11 o 
   5   5   9       73.24       87.15      2.61 o 
   6   5   9      487.08      458.57      8.91 o 
   7   5   9      300.41      309.94      7.49 o 
   8   5   9       18.17       16.98      1.49 o 
   9   5   9        1.66        2.14      2.57 o 
  10   5   9       73.93       69.35      4.20 o 
  11   5   9       15.71       19.68      3.42 o 
  -7   6   9        0.10       -0.43      3.00 o 
  -6   6   9       10.94       11.07      1.79 o 
  -5   6   9       45.98       44.29      2.59 o 
  -4   6   9       35.91       30.35      1.99 o 
  -3   6   9       45.51       44.36      2.24 o 
  -2   6   9      137.05      143.71      3.76 o 
  -1   6   9       65.51       70.89      2.27 o 
   0   6   9       23.74       22.12      1.25 o 
   1   6   9      208.83      196.13      3.90 o 
   2   6   9       42.85       33.41      1.10 o 
   3   6   9      589.97      554.85     10.34 o 
   4   6   9       68.20       55.74      2.45 o 
   5   6   9        2.21        3.14      1.34 o 
   6   6   9      150.30      148.83      5.78 o 
   7   6   9      119.26      128.55      4.11 o 
   8   6   9        1.44        4.68      2.35 o 
   9   6   9       10.08       12.12      1.49 o 
  10   6   9       25.68       29.53      3.85 o 
  11   6   9        2.60        5.13      2.57 o 
  -6   7   9        0.85        1.64      1.50 o 
  -5   7   9       15.25       16.60      2.29 o 
  -4   7   9        7.14        5.54      1.44 o 
  -3   7   9       17.02       11.38      1.85 o 
  -2   7   9        9.50        8.61      1.35 o 
  -1   7   9        8.84       15.19      1.33 o 
   0   7   9      175.37      159.83      3.77 o 
   1   7   9        2.98        6.79      1.70 o 
   2   7   9       71.00       66.87      2.75 o 
   3   7   9       59.47       54.81      2.50 o 
   4   7   9      170.04      153.15      4.25 o 
   5   7   9      826.04      847.49     17.54 o 
   6   7   9       39.97       40.73      2.67 o 
   7   7   9      673.78      664.52     14.18 o 
   8   7   9       58.59       58.58      2.85 o 
   9   7   9        2.60        2.42      1.15 o 
  10   7   9        3.36        6.08      1.18 o 
  11   7   9        4.42        4.71      2.57 o 
  -5   8   9        0.29        1.88      1.47 o 
  -4   8   9        4.25        2.33      1.35 o 
  -3   8   9        1.92        3.47      1.33 o 
  -2   8   9       34.35       25.14      2.90 o 
  -1   8   9       35.08       39.52      7.06 o 
   0   8   9      145.54      135.20      4.41 o 
   1   8   9      318.27      358.67      7.85 o 
   2   8   9        0.06       -1.22      1.22 o 
   3   8   9      204.78      208.25      5.31 o 
   4   8   9      283.46      260.41      6.05 o 
   5   8   9      552.11      539.72     13.26 o 
   6   8   9       19.96       22.23      2.05 o 
   7   8   9       75.50       92.40      3.70 o 
   8   8   9       94.71       82.27      3.42 o 
   9   8   9        1.77        4.19      2.57 o 
  10   8   9       48.13       52.35      2.53 o 
  -5   9   9        4.96        2.57      2.42 o 
  -4   9   9        1.92        1.65      2.35 o 
  -3   9   9       15.82       19.13      2.98 o 
  -2   9   9        0.57        1.94      1.95 o 
  -1   9   9        3.90        4.11      4.07 o 
   0   9   9        1.26        1.87      1.60 o 
   1   9   9      128.72      119.32      4.16 o 
   2   9   9       14.52       15.25      1.90 o 
   3   9   9      212.00      255.91      7.17 o 
   4   9   9       98.81       94.71      5.68 o 
   5   9   9      839.27      847.27     18.00 o 
   6   9   9      183.09      164.23      9.41 o 
   7   9   9       84.04       72.23      3.29 o 
   8   9   9       34.10       27.68      2.35 o 
   9   9   9        5.90        5.72      2.57 o 
  10   9   9       13.62       12.54      1.81 o 
  11   9   9       38.09       44.93      3.00 o 
  -4  10   9        1.17       -2.14      2.14 o 
  -3  10   9       21.69       21.53      3.08 o 
  -2  10   9       14.26       13.97      2.77 o 
  -1  10   9        0.00       -1.22      2.05 o 
   0  10   9       39.82       47.25      7.27 o 
   1  10   9        1.10        1.63      1.60 o 
   2  10   9      443.59      432.46      9.25 o 
   3  10   9        0.24        0.31      1.44 o 
   4  10   9        4.61        0.26      2.48 o 
   5  10   9        2.24        4.98      1.44 o 
   6  10   9        8.22        7.95      3.00 o 
   7  10   9        0.00       -0.43      1.34 o 
   8  10   9       36.36       36.92      2.56 o 
   9  10   9        1.91        2.92      1.64 o 
  10  10   9       17.93       11.98      2.14 o 
  -3  11   9        1.07       -0.60      2.14 o 
  -2  11   9        0.35        0.00      3.21 o 
  -1  11   9        8.54        1.71      2.20 o 
   0  11   9       44.61       39.70      3.70 o 
   1  11   9        1.00        0.47      1.60 o 
   2  11   9        0.00       -1.46      1.57 o 
   3  11   9        4.53        5.04      1.69 o 
   4  11   9       90.41       84.56      3.56 o 
   5  11   9       20.29       16.18      1.90 o 
   6  11   9      214.44      199.83      6.20 o 
   7  11   9       24.80       33.27      2.56 o 
   8  11   9       83.25       90.47      8.56 o 
   9  11   9        2.13        1.71      2.14 o 
  10  11   9        5.84        2.57      2.14 o 
  -2  12   9        0.20        1.18      2.20 o 
  -1  12   9        0.50       -2.42      3.42 o 
   0  12   9        3.78        3.30      2.45 o 
   1  12   9        3.90       10.95      2.77 o 
   2  12   9       69.41       73.99      3.75 o 
   3  12   9       47.95       55.82      3.21 o 
   4  12   9        0.44        1.31      2.51 o 
   5  12   9       18.08       18.22      2.98 o 
   6  12   9        1.77        0.24      1.48 o 
   7  12   9       13.19       11.12      2.12 o 
   8  12   9       27.26       29.58      2.56 o 
   9  12   9        1.04        0.43      2.57 o 
  10  12   9       77.73       70.18      4.71 o 
  -1  13   9        1.00        0.63      2.25 o 
   0  13   9        7.06        8.06      2.77 o 
   1  13   9        0.65        0.70      2.45 o 
   2  13   9       24.19       35.02      3.70 o 
   3  13   9        1.34        2.22      1.69 o 
   4  13   9        2.11        1.27      1.82 o 
   5  13   9       37.64       42.68      2.91 o 
   6  13   9       36.00       47.99      2.95 o 
   7  13   9       29.36       27.55      2.86 o 
   8  13   9       79.14       95.42      5.99 o 
   9  13   9        1.54        3.42      2.57 o 
   1  14   9        4.02        7.02      2.85 o 
   2  14   9       13.26       14.81      2.92 o 
   3  14   9        1.57        1.87      1.93 o 
   4  14   9        0.00       -0.69      1.68 o 
   5  14   9        3.68       -0.27      1.64 o 
   6  14   9        0.38       -1.53      1.53 o 
   7  14   9        0.05        3.95      2.45 o 
   8  14   9       11.48       11.98      3.42 o 
   3  15   9        1.50        3.38      2.53 o 
   4  15   9        7.29        3.41      2.32 o 
   5  15   9        0.96       -1.59      1.80 o 
  -3 -11  10        0.00        4.71      3.85 o 
  -2 -11  10       14.46       11.55      4.28 o 
  -1 -11  10       12.09        7.27      3.85 o 
   0 -11  10       17.76       18.83      5.13 o 
  -5 -10  10        0.03        0.43      3.85 o 
  -4 -10  10        0.50       -0.43      3.85 o 
  -3 -10  10        6.20        3.85      3.85 o 
  -2 -10  10       12.20       17.12      4.28 o 
  -1 -10  10        0.01       -3.00      3.00 o 
   0 -10  10        1.54        2.14      3.42 o 
   1 -10  10        0.00        3.85      3.42 o 
   2 -10  10        0.00        2.57      3.42 o 
  -6  -9  10       15.36       17.83      2.55 o 
  -5  -9  10        2.41       -0.43      3.42 o 
  -4  -9  10        0.00       -1.00      2.25 o 
  -3  -9  10        3.71       -0.54      2.25 o 
  -2  -9  10        2.62        1.45      3.85 o 
  -1  -9  10        0.00        0.00      3.00 o 
   0  -9  10        7.92        5.99      3.42 o 
   1  -9  10        0.27        0.86      3.00 o 
   2  -9  10       28.49       26.50      3.47 o 
   3  -9  10        1.37        6.99      2.67 o 
   4  -9  10        1.19        1.93      2.42 o 
  -6  -8  10        5.78        7.97      2.58 o 
  -5  -8  10       15.58       17.85      2.36 o 
  -4  -8  10        3.98        2.17      2.25 o 
  -3  -8  10       11.03       16.50      3.00 o 
  -2  -8  10       53.46       66.98      4.68 o 
  -1  -8  10       16.73       14.77      2.72 o 
   0  -8  10       17.07       19.41      3.00 o 
   1  -8  10       20.15       21.31      2.47 o 
   2  -8  10        9.24        9.07      5.56 o 
   3  -8  10        6.33        3.71      2.25 o 
   4  -8  10        0.43        3.74      4.28 o 
   5  -8  10        0.02       -0.43      2.42 o 
  -7  -7  10        1.08        0.11      2.09 o 
  -6  -7  10        0.39       -0.52      1.84 o 
  -5  -7  10        0.53       -0.28      1.55 o 
  -4  -7  10        7.82        7.89      1.54 o 
  -3  -7  10       12.86       13.96      3.85 o 
  -2  -7  10        0.01        0.83      1.82 o 
  -1  -7  10      139.77      103.35      4.59 o 
   0  -7  10        1.50        0.18      1.38 o 
   1  -7  10      118.67      104.27      3.64 o 
   2  -7  10        0.45        4.66      1.63 o 
   3  -7  10       67.01       76.67      3.95 o 
   4  -7  10       38.21       40.29      3.59 o 
   5  -7  10        9.55        9.44      5.35 o 
   6  -7  10        0.79       -2.12      2.12 o 
  -7  -6  10       10.75       12.84      2.27 o 
  -6  -6  10        6.58        6.52      1.88 o 
  -5  -6  10       10.44       12.33      2.05 o 
  -4  -6  10        0.53        0.11      1.55 o 
  -3  -6  10       10.10        6.58      1.25 o 
  -2  -6  10        5.14        6.66      1.69 o 
  -1  -6  10       61.73       56.70      3.12 o 
   0  -6  10        1.53       -0.96      0.96 o 
   1  -6  10       68.11       48.03      2.87 o 
   2  -6  10        4.90        3.07      1.73 o 
   3  -6  10       13.73       13.75      1.69 o 
   4  -6  10        1.19        0.14      1.48 o 
   5  -6  10        0.52       -1.64      1.64 o 
   6  -6  10       16.07       14.61      2.86 o 
   7  -6  10        0.00       -0.18      2.05 o 
  -8  -5  10       28.92       30.38      2.94 o 
  -7  -5  10       13.85       14.30      2.38 o 
  -6  -5  10        0.05       -1.91      1.91 o 
  -5  -5  10        1.26        0.88      1.51 o 
  -4  -5  10        0.33       -0.65      1.11 o 
  -3  -5  10       19.91       17.25      1.41 o 
  -2  -5  10      111.12      112.57      3.00 o 
  -1  -5  10       12.48       12.97      1.59 o 
   0  -5  10       13.48       12.96      1.25 o 
   1  -5  10      112.80      101.83      2.85 o 
   2  -5  10       23.97       33.51      2.06 o 
   3  -5  10       55.54       47.84      2.40 o 
   4  -5  10      126.01      123.41      4.94 o 
   5  -5  10       24.47       22.29      3.12 o 
   6  -5  10        1.50        0.21      1.82 o 
   7  -5  10       37.10       43.17      3.77 o 
   8  -5  10        0.39       -1.04      2.05 o 
  -8  -4  10        3.93        3.71      1.95 o 
  -7  -4  10       14.65       12.24      2.27 o 
  -6  -4  10      113.58      121.56      4.65 o 
  -5  -4  10       73.22       77.07      4.25 o 
  -4  -4  10       50.27       48.98      2.59 o 
  -3  -4  10        0.94        1.23      0.93 o 
  -2  -4  10        2.62        1.33      0.93 o 
  -1  -4  10       18.82       13.80      1.13 o 
   0  -4  10      163.31      168.82      3.56 o 
   1  -4  10       28.82       24.36      1.50 o 
   2  -4  10       18.56       18.15      1.39 o 
   3  -4  10       30.47       32.85      2.47 o 
   4  -4  10       17.06       17.66      2.05 o 
   5  -4  10        5.52        3.44      1.33 o 
   6  -4  10        8.69        9.14      1.88 o 
   7  -4  10       26.61       29.77      4.71 o 
   8  -4  10        6.61        4.88      2.57 o 
  -8  -3  10        0.01        1.14      1.69 o 
  -7  -3  10        9.38        9.08      2.07 o 
  -6  -3  10       12.83       17.32      2.20 o 
  -5  -3  10       43.29       46.06      2.77 o 
  -4  -3  10       22.18       23.42      2.05 o 
  -3  -3  10       34.14       34.02      1.71 o 
  -2  -3  10       82.87       96.44      2.32 o 
  -1  -3  10      175.54      165.94      2.83 o 
   0  -3  10       22.13       19.62      1.32 o 
   1  -3  10        0.05        0.79      0.91 o 
   3  -3  10       86.08       92.26      3.53 o 
   4  -3  10      546.15      548.25      9.55 o 
   5  -3  10        3.36        3.85      1.48 o 
   6  -3  10       14.13       14.05      2.47 o 
   7  -3  10       17.38       19.79      2.13 o 
   8  -3  10       97.18      100.96      5.04 o 
   9  -3  10        6.53        3.00      2.14 o 
  -8  -2  10        5.44        4.08      2.77 o 
  -7  -2  10       13.96       14.19      2.20 o 
  -6  -2  10        3.73        4.21      1.69 o 
  -5  -2  10        7.39        7.77      1.63 o 
  -4  -2  10       17.52       14.85      1.80 o 
  -3  -2  10        8.88        8.44      1.26 o 
  -2  -2  10       10.68       11.31      1.13 o 
  -1  -2  10       91.43       91.67      1.99 o 
   0  -2  10       75.07       73.60      1.75 o 
   1  -2  10      153.14      143.84      3.12 o 
   2  -2  10        2.65        3.40      0.91 o 
   3  -2  10        0.01        2.12      1.41 o 
   4  -2  10     1061.71     1060.17     14.31 o 
   5  -2  10        2.27        0.99      1.26 o 
   6  -2  10      352.67      361.31      8.47 o 
   7  -2  10       15.09       13.49      1.69 o 
   8  -2  10        0.05        1.34      2.33 o 
   9  -2  10       97.23      101.81      5.99 o 
  -8  -1  10        3.02        3.18      1.86 o 
  -7  -1  10      120.21      123.24      5.25 o 
  -6  -1  10       82.70       85.67      6.23 o 
  -5  -1  10        3.90        1.58      1.35 o 
  -4  -1  10        4.99        5.99      1.48 o 
  -3  -1  10       51.67       47.86      2.00 o 
  -2  -1  10       45.34       51.16      1.61 o 
  -1  -1  10       56.98       46.87      1.40 o 
   0  -1  10      117.16      126.40      2.28 o 
   1  -1  10       69.94       69.93      2.06 o 
   2  -1  10      168.26      155.07      3.17 o 
   3  -1  10       97.52      103.77      2.56 o 
   4  -1  10       77.78       85.36      2.50 o 
   5  -1  10      221.97      208.21      4.11 o 
   6  -1  10      161.03      155.92      3.96 o 
   7  -1  10       81.58       84.10      3.62 o 
   8  -1  10        1.67        3.34      1.55 o 
   9  -1  10        9.06        8.24      2.14 o 
  10  -1  10        0.08       -1.38      1.81 o 
  -8   0  10        0.53        1.28      1.64 o 
  -7   0  10        2.58        1.32      1.69 o 
  -6   0  10      162.48      173.76      5.40 o 
  -5   0  10        2.59        2.39      1.55 o 
  -4   0  10       42.08       36.78      1.82 o 
  -3   0  10       27.60       31.69      2.90 o 
  -2   0  10        7.78       15.25      1.13 o 
  -1   0  10      307.21      309.02      4.96 o 
   0   0  10       40.65       38.52      1.26 o 
   1   0  10       66.97       68.98      1.80 o 
   2   0  10      168.71      167.81      3.28 o 
   3   0  10        1.15        1.71      0.77 o 
   4   0  10       25.68       23.67      1.29 o 
   5   0  10       10.22        9.08      1.46 o 
   6   0  10       49.66       50.89      2.01 o 
   7   0  10       20.95       21.12      1.48 o 
   8   0  10       38.01       42.20      2.29 o 
   9   0  10       91.31      103.66      3.78 o 
  10   0  10       16.45       14.39      2.35 o 
  -8   1  10        1.37        0.80      1.74 o 
  -7   1  10        3.44        1.05      1.69 o 
  -6   1  10       31.65       32.78      2.55 o 
  -5   1  10        1.87        3.42      1.48 o 
  -4   1  10        0.72        0.25      0.91 o 
  -3   1  10        6.77        5.15      1.06 o 
  -2   1  10       79.18       98.92      2.19 o 
  -1   1  10       36.83       42.24      1.46 o 
   0   1  10       48.92       50.96      1.43 o 
   1   1  10       38.54       40.95      1.26 o 
   2   1  10       20.41       26.42      1.16 o 
   3   1  10      207.76      195.28      3.54 o 
   4   1  10      126.04      115.87      2.58 o 
   5   1  10       33.12       25.49      1.32 o 
   6   1  10      258.11      246.88      4.42 o 
   7   1  10        8.03        3.27      0.99 o 
   8   1  10        0.03        1.05      1.12 o 
   9   1  10        0.72        2.68      1.15 o 
  10   1  10        4.33        3.88      1.33 o 
  -7   2  10        8.18        8.03      2.13 o 
  -6   2  10        3.08        3.87      1.69 o 
  -5   2  10       43.04       41.90      2.41 o 
  -4   2  10       35.16       34.19      1.91 o 
  -3   2  10       17.74       15.35      1.67 o 
  -2   2  10      427.21      456.86      6.21 o 
  -1   2  10      118.82      120.07      2.49 o 
   0   2  10       68.76       67.29      1.59 o 
   1   2  10      221.24      230.02      3.32 o 
   2   2  10        5.94        5.84      0.80 o 
   3   2  10       99.59       97.53      2.22 o 
   4   2  10        0.00        3.11      0.78 o 
   5   2  10       35.45       32.93      1.84 o 
   6   2  10      135.56      145.41      3.10 o 
   7   2  10       18.31       15.37      1.34 o 
   8   2  10       29.13       24.74      1.64 o 
   9   2  10      285.83      287.44      7.31 o 
  10   2  10        2.62        1.05      1.16 o 
  11   2  10        1.30        4.34      2.35 o 
  -7   3  10        1.03        1.81      1.69 o 
  -6   3  10        8.79        5.97      1.86 o 
  -5   3  10        0.34       -0.91      1.11 o 
  -4   3  10       28.35       33.08      1.91 o 
  -3   3  10        0.59        0.06      0.97 o 
  -2   3  10        1.49       -0.10      0.97 o 
  -1   3  10      807.13      765.77      9.59 o 
   0   3  10       49.81       42.37      1.63 o 
   1   3  10        0.04       -0.47      0.47 o 
   2   3  10      110.62      114.76      2.23 o 
   3   3  10      143.29      130.54      2.43 o 
   4   3  10      559.75      543.90      7.01 o 
   5   3  10      264.65      241.46      4.18 o 
   6   3  10      383.00      363.25      6.35 o 
   7   3  10       78.79       81.45      2.46 o 
   8   3  10        8.18       11.99      1.24 o 
   9   3  10       72.90       78.60      2.59 o 
  10   3  10        7.15        7.28      1.51 o 
  11   3  10        0.27        1.28      3.00 o 
  -7   4  10        0.45        0.66      1.60 o 
  -6   4  10       21.23       25.64      2.41 o 
  -5   4  10       88.27       81.64      3.13 o 
  -4   4  10        1.40        1.17      1.10 o 
  -3   4  10        0.00       -0.29      1.04 o 
  -2   4  10       80.85       84.31      2.71 o 
  -1   4  10      114.17      119.69      2.54 o 
   0   4  10        4.94        9.27      1.30 o 
   1   4  10       51.27       58.04      1.72 o 
   2   4  10       63.01       78.95      6.61 o 
   3   4  10       77.71       79.58      1.94 o 
   4   4  10       29.57       27.38      1.50 o 
   5   4  10       32.65       32.70      1.35 o 
   6   4  10       55.45       56.67      2.27 o 
   7   4  10      161.08      139.19      3.34 o 
   8   4  10       55.94       58.59      2.54 o 
   9   4  10       50.07       51.15      2.35 o 
  10   4  10      182.40      191.70      9.41 o 
  11   4  10        4.54        8.13      3.42 o 
  -6   5  10        0.01       -0.23      1.30 o 
  -5   5  10        2.63        3.87      1.44 o 
  -4   5  10        0.04        0.86      1.20 o 
  -3   5  10       14.29       14.86      2.04 o 
  -2   5  10       14.21       13.83      1.54 o 
  -1   5  10      334.88      310.27      5.97 o 
   0   5  10      272.19      271.78      4.62 o 
   1   5  10       10.44        9.38      0.90 o 
   2   5  10      182.65      176.72      3.12 o 
   3   5  10      318.07      331.17      4.93 o 
   4   5  10      105.85      106.70      2.27 o 
   5   5  10      135.51      129.86      3.58 o 
   6   5  10      140.33      140.29      4.51 o 
   7   5  10       21.68       25.57      3.42 o 
   8   5  10        3.32        1.85      1.15 o 
   9   5  10       11.78        9.91      1.60 o 
  10   5  10       12.44       14.55      3.42 o 
  11   5  10        1.99        7.70      3.00 o 
  -6   6  10        3.08        4.37      1.58 o 
  -5   6  10       46.65       50.92      2.64 o 
  -4   6  10        4.38        6.65      1.47 o 
  -3   6  10        8.86       13.03      1.58 o 
  -2   6  10        0.62        0.52      1.11 o 
  -1   6  10       67.21       70.08      2.41 o 
   0   6  10        0.02        1.83      1.03 o 
   1   6  10       31.18       26.09      1.44 o 
   2   6  10       46.05       41.98      2.20 o 
   3   6  10        0.00       -1.04      1.05 o 
   4   6  10        4.42        4.17      1.19 o 
   5   6  10       11.67       11.53      1.38 o 
   6   6  10       13.76       12.20      1.74 o 
   7   6  10      153.38      145.43      4.62 o 
   8   6  10      131.76      142.59      4.42 o 
   9   6  10      107.87      112.67      3.88 o 
  10   6  10       22.66       26.93      2.14 o 
  11   6  10       12.19       13.26      3.42 o 
  -6   7  10        4.82        5.36      1.99 o 
  -5   7  10        3.08        3.37      1.63 o 
  -4   7  10        0.58        0.30      1.42 o 
  -3   7  10       62.78       60.57      3.46 o 
  -2   7  10       10.17       12.29      1.64 o 
  -1   7  10      227.65      223.02      5.70 o 
   0   7  10       71.31       80.30      3.35 o 
   1   7  10       42.66       41.23      2.59 o 
   2   7  10      217.86      232.95      5.74 o 
   3   7  10       55.22       47.27      2.45 o 
   4   7  10      229.65      248.27      7.85 o 
   5   7  10      144.86      130.52      3.89 o 
   6   7  10       64.24       53.63      2.98 o 
   7   7  10       60.55       60.03      3.08 o 
   8   7  10       37.27       37.62      2.57 o 
   9   7  10        3.79        0.86      3.85 o 
  10   7  10        0.04        0.00      1.15 o 
  11   7  10        0.04       -2.14      2.57 o 
  -5   8  10        0.15        1.06      1.53 o 
  -4   8  10        0.87        3.54      1.86 o 
  -3   8  10        1.91       -0.92      2.05 o 
  -2   8  10       51.63       46.09      3.59 o 
  -1   8  10       38.77       42.44      5.35 o 
   0   8  10       39.04       43.05      2.66 o 
   1   8  10       35.31       30.96      2.36 o 
   2   8  10       64.34       63.00      3.00 o 
   3   8  10        0.00        0.88      1.35 o 
   4   8  10      494.97      480.69     10.73 o 
   5   8  10       22.15       22.43      2.06 o 
   6   8  10        0.34        1.71      3.85 o 
   7   8  10       66.24       56.99      2.98 o 
   8   8  10        1.49        2.05      1.42 o 
   9   8  10      198.40      202.75      5.96 o 
  10   8  10       34.30       34.22      2.20 o 
  11   8  10       31.84       38.66      2.78 o 
  -4   9  10        2.22        1.36      2.36 o 
  -3   9  10        5.15        6.87      2.36 o 
  -2   9  10        0.08       -1.81      1.81 o 
  -1   9  10        2.51        2.02      2.14 o 
   0   9  10      476.23      471.74     12.49 o 
   1   9  10      257.11      246.30      8.13 o 
   2   9  10       46.58       51.53      2.86 o 
   3   9  10      293.82      265.85      7.09 o 
   4   9  10      208.71      229.93      5.86 o 
   5   9  10      289.41      303.71      7.01 o 
   6   9  10      146.08      144.46      4.99 o 
   7   9  10       32.14       31.32      2.57 o 
   8   9  10       23.35       24.80      7.92 o 
   9   9  10        7.38        6.16      3.00 o 
  10   9  10        0.08       -0.09      1.71 o 
  11   9  10        0.12        0.86      1.28 o 
  -4  10  10        2.67       -0.29      2.78 o 
  -3  10  10        4.29        3.96      4.28 o 
  -2  10  10        2.75        4.39      2.36 o 
  -1  10  10       33.79       38.40      3.85 o 
   0  10  10       42.69       40.63      5.35 o 
   1  10  10      136.80      133.16      6.17 o 
   2  10  10       50.63       57.57      3.19 o 
   3  10  10        0.01       -1.35      1.35 o 
   4  10  10      138.19      124.38      4.25 o 
   5  10  10       14.71       14.03      1.74 o 
   6  10  10       43.02       48.66      3.85 o 
   7  10  10       26.87       23.60      2.25 o 
   8  10  10       10.77       18.41      2.05 o 
   9  10  10      120.37      111.94      4.32 o 
  10  10  10       51.86       57.34      3.85 o 
  -3  11  10        7.68       10.94      3.08 o 
  -2  11  10       11.95       13.78      2.98 o 
  -1  11  10       14.71       17.27      3.08 o 
   0  11  10        1.61        0.43      3.85 o 
   1  11  10       31.79       29.00      3.39 o 
   2  11  10        0.93        4.65      1.74 o 
   3  11  10        0.08       -0.65      2.07 o 
   4  11  10       20.50       21.46      3.04 o 
   5  11  10       13.16       12.15      1.90 o 
   6  11  10       97.58      104.76      3.90 o 
   7  11  10       54.94       59.89      3.47 o 
   8  11  10       13.36       13.00      2.14 o 
   9  11  10        3.22        2.03      1.93 o 
  10  11  10        0.00        1.28      2.14 o 
  -2  12  10        3.52        3.47      3.00 o 
  -1  12  10        0.60        2.34      2.45 o 
   0  12  10        1.57       -0.26      2.14 o 
   1  12  10        0.41        0.68      2.14 o 
   2  12  10        6.33        3.23      2.17 o 
   3  12  10        0.01       -0.57      1.48 o 
   4  12  10       24.13       27.38      2.50 o 
   5  12  10       59.42       55.55      3.14 o 
   6  12  10       58.61       66.85      3.41 o 
   7  12  10       17.85       18.84      2.42 o 
   8  12  10        2.73        3.75      1.95 o 
   9  12  10      169.19      167.74      7.70 o 
   0  13  10        4.70        4.02      2.85 o 
   1  13  10        0.61        3.90      2.53 o 
   2  13  10       31.76       31.31      3.70 o 
   3  13  10       12.62        8.86      2.11 o 
   4  13  10       14.02        9.33      2.11 o 
   5  13  10       13.61       12.88      2.15 o 
   6  13  10        1.62        1.91      1.74 o 
   7  13  10       46.75       51.15      3.09 o 
   8  13  10        7.91       12.85      2.42 o 
   1  14  10        1.50        3.06      2.77 o 
   2  14  10        6.72        3.00      2.77 o 
   3  14  10        0.08       -1.80      3.85 o 
   4  14  10        1.53        0.23      1.77 o 
   5  14  10       12.39       12.80      2.63 o 
   6  14  10        7.49       10.08      2.15 o 
   7  14  10        2.58        5.11      2.43 o 
  -3 -10  11        6.40        5.13      3.85 o 
  -2 -10  11        6.18       13.69      4.71 o 
  -1 -10  11        2.68        3.42      3.85 o 
   0 -10  11       18.10       24.39      5.13 o 
   1 -10  11        0.87       -0.43      3.85 o 
  -5  -9  11        0.84       -0.43      3.85 o 
  -4  -9  11       25.82       27.81      5.56 o 
  -3  -9  11        9.43       14.55      4.71 o 
  -2  -9  11        0.08       -0.43      3.85 o 
  -1  -9  11        0.08       -2.14      3.00 o 
   0  -9  11        9.98        6.42      3.85 o 
   1  -9  11       11.16       18.40      4.71 o 
   2  -9  11        0.95        0.43      3.42 o 
   3  -9  11        0.01        2.72      4.71 o 
  -6  -8  11        3.78        9.41      4.71 o 
  -5  -8  11        0.87       -3.42      3.42 o 
  -4  -8  11        0.04       -2.57      3.42 o 
  -3  -8  11        0.01       -0.64      2.12 o 
  -2  -8  11        0.46        0.68      2.25 o 
  -1  -8  11        5.45        5.31      2.56 o 
   0  -8  11        4.24       -0.86      3.00 o 
   1  -8  11       20.80       23.11      4.71 o 
   2  -8  11       19.50       14.98      3.03 o 
   3  -8  11        3.27        6.85      2.42 o 
   4  -8  11        0.69        0.64      2.12 o 
  -6  -7  11        0.10        0.14      1.73 o 
  -5  -7  11        7.13        8.32      2.67 o 
  -4  -7  11       11.71        9.84      4.28 o 
  -3  -7  11       13.16       13.75      2.67 o 
  -2  -7  11       88.66       80.63      6.85 o 
  -1  -7  11       43.40       38.16      3.63 o 
   0  -7  11        7.47        4.92      2.42 o 
   1  -7  11        0.62       -0.70      1.30 o 
   2  -7  11        0.35        0.00      1.60 o 
   3  -7  11       48.75       48.31      4.28 o 
   4  -7  11        0.02        2.57      2.12 o 
   5  -7  11        0.58        0.31      2.25 o 
  -7  -6  11       12.09       13.69      2.45 o 
  -6  -6  11        4.87        3.24      1.97 o 
  -5  -6  11        4.97        3.53      2.75 o 
  -4  -6  11        2.21        2.45      2.05 o 
  -3  -6  11        1.33        1.51      1.95 o 
  -2  -6  11       21.28       22.64      2.36 o 
  -1  -6  11        0.00        1.80      1.55 o 
   0  -6  11      153.06      135.32      4.11 o 
   1  -6  11       11.70       10.95      1.52 o 
   2  -6  11       33.82       30.34      2.19 o 
   3  -6  11       31.30       26.97      2.55 o 
   4  -6  11        3.54        1.07      2.12 o 
   5  -6  11        3.55        5.79      2.25 o 
   6  -6  11        0.06        0.43      2.12 o 
  -7  -5  11        1.52        1.86      1.95 o 
  -6  -5  11        0.49       -0.36      1.69 o 
  -5  -5  11        5.47        7.00      1.88 o 
  -4  -5  11       74.40       81.82      3.69 o 
  -3  -5  11       13.80       13.29      1.71 o 
  -2  -5  11      107.20      107.05      4.11 o 
  -1  -5  11       31.45       34.83      2.68 o 
   0  -5  11       52.67       51.04      2.10 o 
   1  -5  11        5.54        6.82      1.33 o 
   2  -5  11        2.55       -0.23      0.93 o 
   3  -5  11        5.98        6.26      1.63 o 
   4  -5  11       14.11       15.63      2.47 o 
   5  -5  11        3.89        3.67      2.78 o 
   6  -5  11        0.63       -1.12      3.42 o 
   7  -5  11       30.92       30.28      3.39 o 
  -7  -4  11        5.58        4.89      2.26 o 
  -6  -4  11       19.50       17.81      2.27 o 
  -5  -4  11        0.00        1.60      1.74 o 
  -4  -4  11       53.89       54.32      2.62 o 
  -3  -4  11       11.59       11.38      1.32 o 
  -2  -4  11        1.33        1.28      1.38 o 
  -1  -4  11        0.02        1.28      1.30 o 
   0  -4  11        7.51        9.58      1.18 o 
   1  -4  11       47.89       53.94      2.16 o 
   2  -4  11        1.35        2.17      1.11 o 
   3  -4  11       33.10       32.91      1.83 o 
   4  -4  11       54.05       51.55      3.09 o 
   5  -4  11        0.22        5.58      1.48 o 
   6  -4  11       42.40       44.80      5.78 o 
   7  -4  11        1.73        1.78      1.95 o 
   8  -4  11       65.79       78.61      4.73 o 
  -7  -3  11        6.78       10.84      2.20 o 
  -6  -3  11        7.51       12.72      2.07 o 
  -5  -3  11       29.48       35.50      2.70 o 
  -4  -3  11        0.01       -0.68      1.57 o 
  -3  -3  11       94.09       96.89      3.20 o 
  -2  -3  11        5.70        3.04      0.99 o 
  -1  -3  11      132.18      132.33      3.14 o 
   0  -3  11      187.27      181.07      3.75 o 
   1  -3  11      350.55      332.62      5.67 o 
   2  -3  11        6.75        3.16      1.18 o 
   3  -3  11       87.08       95.83      3.38 o 
   4  -3  11        0.45        0.77      0.99 o 
   5  -3  11       17.06       15.53      1.98 o 
   6  -3  11        5.12        5.65      1.47 o 
   7  -3  11       14.82       12.64      2.36 o 
   8  -3  11       17.85       18.13      4.71 o 
  -7  -2  11       25.21       25.69      2.62 o 
  -6  -2  11       13.43       12.37      3.12 o 
  -5  -2  11        3.07        2.72      1.98 o 
  -4  -2  11        2.68        2.25      1.38 o 
  -3  -2  11        4.63        3.54      1.49 o 
  -2  -2  11       45.77       44.75      1.81 o 
  -1  -2  11        9.35       10.90      1.24 o 
   0  -2  11       34.81       39.82      1.71 o 
   1  -2  11        5.79        4.74      1.12 o 
   2  -2  11       53.55       54.09      2.08 o 
   3  -2  11     1488.19     1474.08     19.24 o 
   4  -2  11        0.08       -0.61      1.13 o 
   5  -2  11       31.15       30.56      1.70 o 
   6  -2  11        3.87        2.08      1.22 o 
   7  -2  11       57.89       65.79      2.91 o 
   8  -2  11       27.97       36.14      3.21 o 
   9  -2  11        7.10       10.82      2.45 o 
  -7  -1  11        0.86        1.66      2.43 o 
  -6  -1  11        0.07        1.32      1.69 o 
  -5  -1  11        4.53        3.99      1.69 o 
  -4  -1  11       12.35       10.50      1.80 o 
  -3  -1  11        3.19        1.86      1.30 o 
  -2  -1  11        8.60        4.49      0.87 o 
  -1  -1  11      216.15      217.89      3.40 o 
   0  -1  11       42.13       41.28      1.71 o 
   1  -1  11      355.30      341.54      5.55 o 
   2  -1  11      317.32      318.25      5.55 o 
   3  -1  11      835.73      811.96     11.34 o 
   4  -1  11       46.89       43.56      1.94 o 
   5  -1  11      258.32      259.56      4.87 o 
   6  -1  11        1.43        1.03      0.96 o 
   7  -1  11        6.85        4.52      1.16 o 
   8  -1  11       44.46       44.29      2.43 o 
   9  -1  11        0.62        0.23      3.64 o 
  -7   0  11       10.13       12.92      2.94 o 
  -6   0  11       29.44       31.51      2.56 o 
  -5   0  11        0.65        1.44      1.44 o 
  -4   0  11        0.28       -1.13      1.13 o 
  -3   0  11       10.17        9.79      1.30 o 
  -2   0  11        1.06       -0.86      0.86 o 
  -1   0  11        0.14        0.32      0.56 o 
   0   0  11        0.01       -0.61      0.61 o 
   1   0  11      133.09      126.97      2.91 o 
   2   0  11      627.38      562.41      8.17 o 
   3   0  11       14.47       13.93      2.25 o 
   4   0  11       92.31       80.80      2.36 o 
   5   0  11      434.46      431.44      6.86 o 
   6   0  11       30.95       29.00      1.61 o 
   7   0  11        4.04        5.98      1.16 o 
   8   0  11       84.60       88.63      3.87 o 
   9   0  11       11.19       12.44      3.84 o 
  10   0  11        0.84        2.81      1.55 o 
  -7   1  11        4.56        3.18      1.86 o 
  -6   1  11       11.70        8.17      1.98 o 
  -5   1  11       38.03       38.31      3.38 o 
  -4   1  11        2.65        1.41      1.11 o 
  -3   1  11        0.01        0.70      1.00 o 
  -2   1  11      464.91      475.97      8.21 o 
  -1   1  11       20.25       22.97      1.18 o 
   0   1  11       82.40       99.07      2.58 o 
   1   1  11       57.79       61.60      2.11 o 
   2   1  11       53.51       61.30      2.02 o 
   3   1  11        8.05        7.65      0.96 o 
   4   1  11       90.46       87.92      2.39 o 
   5   1  11        0.07       -0.41      0.83 o 
   6   1  11        2.58        3.22      0.99 o 
   7   1  11        0.48       -0.82      0.82 o 
   8   1  11       13.05       12.81      1.45 o 
   9   1  11        3.08        2.79      2.17 o 
  10   1  11        0.13       -1.29      1.29 o 
  -7   2  11        9.95        8.16      2.11 o 
  -6   2  11        3.64        7.79      2.44 o 
  -5   2  11        0.00        0.62      1.38 o 
  -4   2  11        6.90        4.74      1.26 o 
  -3   2  11       12.99       12.65      1.41 o 
  -2   2  11        2.52        3.27      1.16 o 
  -1   2  11        1.79        0.41      0.72 o 
   0   2  11        0.78       -0.19      0.68 o 
   1   2  11      180.40      198.52      3.31 o 
   2   2  11      499.32      467.49      6.27 o 
   3   2  11      282.56      300.34      5.60 o 
   4   2  11       71.53       63.53      2.85 o 
   5   2  11       45.18       46.54      1.86 o 
   6   2  11       31.82       25.21      1.41 o 
   7   2  11        0.83        1.33      0.96 o 
   8   2  11      148.75      138.51      3.60 o 
   9   2  11       36.90       44.23      2.16 o 
  10   2  11        0.38       -1.25      1.25 o 
  -7   3  11        0.58        3.64      1.95 o 
  -6   3  11        0.24        1.01      1.60 o 
  -5   3  11        1.31        0.53      1.26 o 
  -4   3  11        4.43        6.62      1.38 o 
  -3   3  11       43.40       47.73      2.28 o 
  -2   3  11       60.19       60.94      2.45 o 
  -1   3  11      200.27      207.39      3.57 o 
   0   3  11       10.39       10.09      0.92 o 
   1   3  11       15.48       16.43      1.13 o 
   2   3  11       88.81       88.38      3.16 o 
   3   3  11      164.90      173.25      3.01 o 
   4   3  11        3.86        3.46      0.89 o 
   5   3  11      189.18      222.59      5.27 o 
   6   3  11        2.57        3.16      0.85 o 
   7   3  11       39.05       38.54      1.91 o 
   8   3  11      192.60      171.91      4.13 o 
   9   3  11        3.02        1.88      1.29 o 
  10   3  11        1.16        1.37      1.42 o 
  -6   4  11        8.89       11.28      2.15 o 
  -5   4  11        7.66        7.45      1.60 o 
  -4   4  11        3.46        2.19      1.28 o 
  -3   4  11       22.76       24.72      2.47 o 
  -2   4  11        0.30       -0.05      1.14 o 
  -1   4  11       10.80       10.98      1.08 o 
   0   4  11       56.62       58.93      3.50 o 
   1   4  11        2.37        2.58      0.72 o 
   2   4  11      231.94      232.53      3.67 o 
   3   4  11       20.70       20.51      1.08 o 
   4   4  11      294.31      286.25      4.30 o 
   5   4  11       67.35       74.58      3.28 o 
   6   4  11        6.05        9.74      1.23 o 
   7   4  11       20.71       18.56      2.42 o 
   8   4  11       57.17       53.48      2.54 o 
   9   4  11       29.75       29.09      1.95 o 
  10   4  11        1.01        1.28      1.15 o 
  11   4  11       22.86       18.40      3.85 o 
  -6   5  11       18.25       16.56      2.04 o 
  -5   5  11       34.00       30.65      2.21 o 
  -4   5  11       10.93       10.88      1.63 o 
  -3   5  11        1.57       -0.23      1.16 o 
  -2   5  11       46.43       45.00      2.28 o 
  -1   5  11      502.01      534.68     12.48 o 
   0   5  11       16.59       15.88      1.61 o 
   1   5  11        0.99        0.92      0.78 o 
   2   5  11        0.00       -0.37      0.73 o 
   3   5  11       89.27       90.85      4.57 o 
   4   5  11       18.96       26.62      1.88 o 
   5   5  11       17.90       11.95      1.38 o 
   6   5  11      214.80      191.72      5.54 o 
   7   5  11       34.50       41.27      2.56 o 
   8   5  11       23.16       24.20      1.91 o 
   9   5  11       46.14       51.27      4.15 o 
  10   5  11        2.22        0.73      1.93 o 
  11   5  11        4.21        5.56      3.00 o 
  -6   6  11        1.59        1.78      2.61 o 
  -5   6  11        4.43        4.19      1.59 o 
  -4   6  11       13.25        8.93      1.63 o 
  -3   6  11       11.19        9.44      1.59 o 
  -2   6  11        4.35        4.43      1.48 o 
  -1   6  11       23.08       20.48      1.99 o 
   0   6  11        2.47        2.70      1.10 o 
   1   6  11      149.02      165.96     11.28 o 
   2   6  11        0.08       -1.01      1.19 o 
   3   6  11      237.17      226.60      5.49 o 
   4   6  11      131.16      130.63      3.94 o 
   5   6  11       99.92      101.47      3.33 o 
   6   6  11        0.86       -0.33      1.34 o 
   7   6  11       59.52       62.41      3.08 o 
   8   6  11      189.52      190.25      5.65 o 
   9   6  11       16.73       18.38      1.81 o 
  10   6  11        3.93        1.00      1.15 o 
  11   6  11        0.78        2.14      3.00 o 
  -5   7  11        0.41        0.38      1.48 o 
  -4   7  11        2.21       -0.72      1.48 o 
  -3   7  11       28.94       25.84      2.41 o 
  -2   7  11        7.75       12.87      2.36 o 
  -1   7  11       19.82       20.76      2.67 o 
   0   7  11       83.56       79.21      3.44 o 
   1   7  11      114.24      134.83      7.37 o 
   2   7  11      135.28      132.38      4.25 o 
   3   7  11        9.77       12.42      1.69 o 
   4   7  11        0.00        1.47      1.25 o 
   5   7  11        0.02        2.32      1.25 o 
   6   7  11        0.12       -0.66      1.13 o 
   7   7  11       82.18       86.11      6.63 o 
   8   7  11       18.82       12.27      1.74 o 
   9   7  11       36.30       40.41      2.53 o 
  10   7  11        0.13        0.29      1.15 o 
  11   7  11        0.63       -0.43      2.57 o 
  -4   8  11        2.68        5.74      2.45 o 
  -3   8  11        0.62        3.98      2.36 o 
  -2   8  11        2.13        3.00      2.05 o 
  -1   8  11        8.60        9.41      2.36 o 
   0   8  11       86.39       84.47      5.13 o 
   1   8  11       13.09       20.59      2.15 o 
   2   8  11        0.74       -0.47      1.35 o 
   3   8  11      308.46      323.25      7.82 o 
   4   8  11      179.62      157.82      4.56 o 
   5   8  11      175.10      164.18      4.64 o 
   6   8  11       69.70       61.69      2.88 o 
   7   8  11       17.43       14.08      2.78 o 
   8   8  11       52.67       50.25      3.08 o 
   9   8  11       48.00       53.02      3.08 o 
  10   8  11        0.35        0.68      1.42 o 
  -4   9  11        4.89        3.76      2.67 o 
  -3   9  11        4.46        1.82      2.36 o 
  -2   9  11        0.12        1.93      2.36 o 
  -1   9  11       24.92       35.32      3.47 o 
   0   9  11        0.31        2.05      2.25 o 
   1   9  11        9.85       12.82      2.03 o 
   2   9  11      170.93      187.28      5.55 o 
   3   9  11      135.18      141.60      4.75 o 
   4   9  11       71.58       60.76      3.14 o 
   5   9  11       23.67       58.62      4.71 o 
   6   9  11       47.76       46.48      3.19 o 
   7   9  11        2.55        1.37      1.42 o 
   8   9  11       37.32       37.62      3.85 o 
   9   9  11       21.71       22.40      2.14 o 
  10   9  11        2.66        1.71      1.49 o 
  -3  10  11        0.10       -2.14      2.14 o 
  -2  10  11        2.41        5.09      2.67 o 
  -1  10  11       27.34       24.56      3.29 o 
   0  10  11        0.63       -1.80      2.14 o 
   1  10  11       18.75       27.81      2.61 o 
   2  10  11        2.84       -0.32      1.64 o 
   3  10  11       56.63       60.53      3.19 o 
   4  10  11      391.53      403.50      8.91 o 
   5  10  11      134.59      123.73      4.25 o 
   6  10  11        0.46        0.05      1.35 o 
   7  10  11       26.50       24.29      2.36 o 
   8  10  11        4.71        5.06      1.74 o 
   9  10  11       14.60       15.99      2.05 o 
  10  10  11        7.51        8.14      1.81 o 
  -2  11  11        1.25        1.16      2.45 o 
  -1  11  11        0.01       -1.20      2.36 o 
   0  11  11       34.51       37.75      3.70 o 
   1  11  11       13.13       15.61      3.42 o 
   2  11  11        1.63        0.22      1.74 o 
   3  11  11       16.42       19.71      2.25 o 
   4  11  11        0.74       -1.42      1.48 o 
   5  11  11        8.49       11.36      1.99 o 
   6  11  11        3.43        3.94      2.54 o 
   7  11  11        5.81       12.07      1.99 o 
   8  11  11       11.47        7.36      1.95 o 
   9  11  11       33.57       38.20      5.56 o 
  -1  12  11        2.33        1.41      2.45 o 
   0  12  11        9.62        6.73      2.77 o 
   1  12  11        2.47        0.60      2.45 o 
   2  12  11       44.53       41.70      3.11 o 
   3  12  11        5.44        4.38      1.86 o 
   4  12  11       20.22       23.31      2.41 o 
   5  12  11       11.99       14.47      2.24 o 
   6  12  11       44.97       59.77      5.72 o 
   7  12  11       43.23       43.77      2.80 o 
   8  12  11        5.02        1.28      3.00 o 
   9  12  11        5.49        6.30      2.05 o 
   0  13  11        0.35        0.59      2.53 o 
   1  13  11        2.17        3.00      2.85 o 
   2  13  11       31.43       37.23      3.80 o 
   3  13  11       10.33       12.58      3.07 o 
   4  13  11        7.89        5.79      1.99 o 
   5  13  11        8.28        4.79      1.95 o 
   6  13  11        0.17       -1.65      1.90 o 
   7  13  11        0.37        1.32      1.74 o 
   8  13  11       74.09       73.55      4.20 o 
   2  14  11       10.11       18.40      5.56 o 
   3  14  11        0.98        1.21      2.53 o 
   4  14  11       23.53       31.22      2.99 o 
   5  14  11       23.01       28.12      2.84 o 
   6  14  11       20.20       27.06      2.80 o 
  -3  -9  12        0.51        2.57      4.28 o 
  -2  -9  12       17.93       15.83      5.13 o 
  -1  -9  12       19.02       23.11      5.13 o 
   0  -9  12        1.63        3.00      3.42 o 
   1  -9  12        0.15        2.57      3.85 o 
   2  -9  12        0.04        3.42      3.85 o 
  -4  -8  12        8.64        2.57      3.42 o 
  -3  -8  12        0.56        0.16      2.36 o 
  -2  -8  12        5.21        5.56      3.85 o 
  -1  -8  12       14.43        7.27      3.85 o 
   0  -8  12       28.08       35.09      5.56 o 
   1  -8  12       19.61       23.96      4.71 o 
   2  -8  12        0.42        1.57      2.25 o 
   3  -8  12        0.13       -1.28      2.05 o 
  -5  -7  12        2.81       -0.43      3.42 o 
  -4  -7  12        1.05        1.28      3.42 o 
  -3  -7  12       13.22       12.91      2.67 o 
  -2  -7  12        0.44        1.12      2.36 o 
  -1  -7  12        1.17        1.93      2.42 o 
   0  -7  12        1.47        3.68      2.25 o 
   1  -7  12       12.85       10.27      3.85 o 
   2  -7  12        0.87       -1.44      1.44 o 
   3  -7  12        0.79        1.50      2.12 o 
   4  -7  12        1.15        0.11      2.25 o 
   5  -7  12        1.89        0.86      3.21 o 
  -6  -6  12        8.89       10.95      2.20 o 
  -5  -6  12       20.65       22.25      5.13 o 
  -4  -6  12        6.77        7.70      3.85 o 
  -3  -6  12       44.08       43.22      5.56 o 
  -2  -6  12       11.77        9.77      3.64 o 
  -1  -6  12       15.20       14.32      2.86 o 
   0  -6  12       11.21       20.51      3.03 o 
   1  -6  12       27.59       39.48      2.30 o 
   2  -6  12       41.02       42.34      3.33 o 
   3  -6  12        1.75       -0.48      1.51 o 
   4  -6  12        3.17        3.08      5.13 o 
   5  -6  12       10.74       12.81      2.86 o 
   6  -6  12        1.87        2.25      2.25 o 
  -6  -5  12        1.50        2.18      1.88 o 
  -5  -5  12        7.21        6.56      1.98 o 
  -4  -5  12       18.08       17.12      4.28 o 
  -3  -5  12        0.05       -3.00      3.00 o 
  -2  -5  12       26.69       20.02      2.72 o 
  -1  -5  12      154.79      138.71      4.84 o 
   0  -5  12       22.53       24.24      2.02 o 
   1  -5  12        9.75        7.91      1.31 o 
   2  -5  12        7.37        6.75      1.25 o 
   3  -5  12        1.61       -0.45      1.49 o 
   4  -5  12       35.13       31.02      3.29 o 
   5  -5  12        8.54       16.21      2.86 o 
   6  -5  12        4.91        5.78      2.42 o 
   7  -5  12        0.25        2.51      2.25 o 
  -6  -4  12        0.08       -1.14      1.73 o 
  -5  -4  12       25.90       28.70      2.63 o 
  -4  -4  12       17.10       18.34      2.20 o 
  -3  -4  12       19.11       14.98      3.85 o 
  -2  -4  12        6.86        7.71      1.80 o 
  -1  -4  12        4.32        3.47      1.93 o 
   0  -4  12       28.85       31.84      1.80 o 
   1  -4  12        6.25        4.27      1.15 o 
   2  -4  12        4.77        4.40      1.38 o 
   3  -4  12       30.39       28.04      1.74 o 
   4  -4  12        1.00        1.41      1.25 o 
   5  -4  12        3.73        7.27      2.12 o 
   6  -4  12        6.17        6.96      2.25 o 
   7  -4  12        7.38        5.71      2.56 o 
  -7  -3  12        5.13        3.16      2.05 o 
  -6  -3  12        0.04       -1.17      1.63 o 
  -5  -3  12       24.87       27.54      2.61 o 
  -4  -3  12        6.17        4.99      1.73 o 
  -3  -3  12        1.85        1.24      1.42 o 
  -2  -3  12        6.35        8.13      1.63 o 
  -1  -3  12        0.24       -1.13      1.13 o 
   0  -3  12       46.11       40.60      1.84 o 
   1  -3  12       28.59       25.14      1.77 o 
   2  -3  12        0.49       -0.99      0.99 o 
   3  -3  12       15.77       17.83      1.44 o 
   4  -3  12       27.46       27.52      1.76 o 
   5  -3  12       51.59       50.79      2.24 o 
   6  -3  12       25.02       25.35      2.70 o 
   7  -3  12       23.80       24.60      4.92 o 
   8  -3  12       11.01        9.79      2.67 o 
  -7  -2  12        5.89        7.96      2.20 o 
  -6  -2  12       30.70       34.87      2.87 o 
  -5  -2  12       17.69       20.46      2.30 o 
  -4  -2  12        9.43       11.32      1.88 o 
  -3  -2  12       21.82       27.04      1.91 o 
  -2  -2  12       12.78       14.80      1.80 o 
  -1  -2  12       59.60       62.06      3.21 o 
   0  -2  12      110.63      104.19      2.81 o 
   1  -2  12      281.63      266.87      4.95 o 
   2  -2  12      106.33      118.27      3.87 o 
   3  -2  12       25.00       24.74      1.64 o 
   4  -2  12        2.33        2.87      1.08 o 
   5  -2  12        4.48        4.07      1.21 o 
   6  -2  12       30.20       34.06      1.94 o 
   7  -2  12        0.18       -0.19      1.57 o 
   8  -2  12        0.59        0.93      1.60 o 
  -7  -1  12       17.57       14.43      2.49 o 
  -6  -1  12       32.26       34.88      4.28 o 
  -5  -1  12        5.15        4.56      1.80 o 
  -4  -1  12        0.51       -0.13      1.44 o 
  -3  -1  12        0.99        1.13      1.30 o 
  -2  -1  12       46.21       43.97      2.17 o 
  -1  -1  12       49.37       48.36      1.94 o 
   0  -1  12        0.11        0.65      0.96 o 
   1  -1  12      580.80      553.25      8.28 o 
   2  -1  12      923.96      892.96     12.37 o 
   3  -1  12      166.31      155.89      4.51 o 
   4  -1  12      579.30      561.86      8.61 o 
   5  -1  12        9.84       12.12      1.32 o 
   6  -1  12        0.53        1.96      1.10 o 
   7  -1  12       49.29       51.02      2.25 o 
   8  -1  12       34.04       36.72      2.84 o 
   9  -1  12        0.87       -0.21      1.44 o 
  -7   0  12        0.09       -1.24      1.81 o 
  -6   0  12        9.73       12.41      2.20 o 
  -5   0  12        1.27        1.72      1.69 o 
  -4   0  12       41.86       48.36      2.87 o 
  -3   0  12        0.15       -0.71      1.24 o 
  -2   0  12       56.59       61.99      2.53 o 
  -1   0  12       53.89       58.28      2.09 o 
   0   0  12      355.60      367.26      5.95 o 
   1   0  12       12.58       15.89      1.28 o 
   2   0  12      295.84      316.85      5.38 o 
   3   0  12      144.92      149.52      3.47 o 
   4   0  12       36.08       36.81      1.79 o 
   5   0  12        0.00       -0.43      0.96 o 
   6   0  12       46.01       49.63      3.08 o 
   7   0  12       30.82       32.41      1.87 o 
   8   0  12        4.21        6.67      1.55 o 
   9   0  12        3.88        1.54      1.67 o 
  -7   1  12        0.88        3.85      3.42 o 
  -6   1  12        0.88        2.08      1.80 o 
  -5   1  12       18.12       22.76      2.36 o 
  -4   1  12        8.06        6.76      2.44 o 
  -3   1  12        1.71        1.31      1.04 o 
  -2   1  12       28.06       26.05      1.98 o 
  -1   1  12        1.97        0.75      0.84 o 
   0   1  12       54.92       56.04      1.80 o 
   1   1  12       85.58       74.02      2.21 o 
   2   1  12       18.56       19.15      1.68 o 
   3   1  12        2.67        3.16      1.31 o 
   4   1  12      105.76      102.81      2.74 o 
   5   1  12       94.14       96.82      2.71 o 
   6   1  12      165.98      176.58      3.87 o 
   7   1  12       56.65       65.51      2.43 o 
   8   1  12       17.09       16.37      1.99 o 
   9   1  12       23.37       30.14      4.92 o 
  10   1  12        6.24        6.76      1.90 o 
  -6   2  12        0.67        4.45      1.88 o 
  -5   2  12        5.94        5.93      1.88 o 
  -4   2  12        2.22        1.25      1.36 o 
  -3   2  12       17.93       17.70      1.65 o 
  -2   2  12        7.47        8.11      1.38 o 
  -1   2  12       72.87       72.62      2.20 o 
   0   2  12        0.46        0.35      0.77 o 
   1   2  12       37.48       40.70      1.51 o 
   2   2  12       17.80       19.78      1.34 o 
   3   2  12       77.78       72.12      2.18 o 
   4   2  12        5.61        5.96      0.99 o 
   5   2  12       64.63       55.59      2.86 o 
   6   2  12      144.05      124.35      3.31 o 
   7   2  12        6.59        5.85      1.19 o 
   8   2  12        0.00        1.85      1.08 o 
   9   2  12       12.67       12.60      2.17 o 
  10   2  12        0.73        0.35      1.49 o 
  -6   3  12       14.83       19.31      3.34 o 
  -5   3  12       11.35       12.57      2.13 o 
  -4   3  12        0.88       -0.30      1.20 o 
  -3   3  12       40.84       35.94      2.16 o 
  -2   3  12        8.54       14.03      1.80 o 
  -1   3  12        0.30        1.56      1.16 o 
   0   3  12       16.97       15.42      1.08 o 
   1   3  12        4.05        2.72      0.77 o 
   2   3  12      151.57      188.33      6.85 o 
   3   3  12       11.98       11.04      1.15 o 
   4   3  12        5.85        5.37      1.14 o 
   5   3  12        6.69        3.81      1.07 o 
   6   3  12       12.00       14.19      1.76 o 
   7   3  12      353.39      307.05      6.06 o 
   8   3  12       39.69       41.73      3.18 o 
   9   3  12        2.14        2.22      3.64 o 
  10   3  12       16.28       19.26      3.85 o 
  -6   4  12        5.24        6.96      2.01 o 
  -5   4  12       14.77       15.50      1.91 o 
  -4   4  12       11.20        9.68      1.54 o 
  -3   4  12      141.86      145.42      6.36 o 
  -2   4  12       50.56       49.56      2.94 o 
  -1   4  12       14.83       14.43      2.49 o 
   0   4  12        0.34        0.46      0.80 o 
   1   4  12       25.61       21.73      1.36 o 
   2   4  12      331.54      309.33      4.63 o 
   3   4  12      126.76      106.30      2.34 o 
   4   4  12        9.43        8.26      1.16 o 
   5   4  12       25.84       25.90      2.88 o 
   6   4  12       15.11       12.48      1.76 o 
   7   4  12      193.54      170.40      4.78 o 
   8   4  12        6.61        5.06      2.64 o 
   9   4  12       20.57       16.46      1.81 o 
  10   4  12        3.80        7.66      3.42 o 
  -5   5  12        0.35        1.68      1.50 o 
  -4   5  12        0.00        0.71      1.33 o 
  -3   5  12        0.37       -0.86      1.35 o 
  -2   5  12        8.32       10.83      2.65 o 
  -1   5  12       68.99       60.49      3.12 o 
   0   5  12      115.07      106.21      3.73 o 
   1   5  12       58.05       47.11      2.58 o 
   2   5  12        1.43        0.58      1.19 o 
   3   5  12       55.47       50.69      2.63 o 
   4   5  12       11.21        9.85      1.55 o 
   5   5  12      171.70      132.74      4.68 o 
   6   5  12      171.52      170.24      4.70 o 
   7   5  12       28.25       28.63      2.71 o 
   8   5  12      213.37      210.72      5.33 o 
   9   5  12       11.63       10.11      1.81 o 
  10   5  12        3.58        3.71      3.00 o 
  -5   6  12        7.04        6.92      1.99 o 
  -4   6  12        5.69        2.67      1.64 o 
  -3   6  12        6.32        5.24      1.94 o 
  -2   6  12       91.26       94.66      3.75 o 
  -1   6  12       43.27       52.89      4.28 o 
   0   6  12        4.51        6.65      1.60 o 
   1   6  12        0.10       -1.10      1.38 o 
   2   6  12       43.90       40.28      2.36 o 
   3   6  12       23.92       30.74      3.65 o 
   4   6  12      125.72      136.57      4.01 o 
   5   6  12        6.05        8.45      2.19 o 
   6   6  12        3.49        5.02      1.64 o 
   7   6  12        8.87       10.50      1.74 o 
   8   6  12        0.00        1.45      1.42 o 
   9   6  12        1.07       -1.20      2.57 o 
  10   6  12        4.77        3.97      1.49 o 
  -4   7  12        0.18       -1.04      2.05 o 
  -3   7  12        0.07        1.41      2.05 o 
  -2   7  12        5.14        7.02      3.85 o 
  -1   7  12       45.63       34.15      3.29 o 
   0   7  12        1.58        2.80      1.55 o 
   1   7  12        3.75        2.29      1.58 o 
   2   7  12       25.50       18.82      2.05 o 
   3   7  12       38.65       38.83      2.36 o 
   4   7  12        7.54        5.98      1.48 o 
   5   7  12        7.00        5.35      1.38 o 
   6   7  12       11.75       17.27      1.69 o 
   7   7  12      294.40      283.05      7.80 o 
   8   7  12        0.02        1.71      1.42 o 
   9   7  12       83.67       87.85      3.80 o 
  10   7  12        0.59        0.34      1.42 o 
  -4   8  12       12.66       11.51      2.98 o 
  -3   8  12       17.15       22.95      3.08 o 
  -2   8  12        5.36        4.36      2.14 o 
  -1   8  12        5.38        3.37      2.25 o 
   0   8  12      124.12      134.31      9.84 o 
   1   8  12       60.05       63.08      3.35 o 
   2   8  12       31.49       33.58      3.38 o 
   3   8  12        6.55        8.46      1.80 o 
   4   8  12       25.80       24.50      2.11 o 
   5   8  12        0.56       -0.35      1.53 o 
   6   8  12        6.22       10.79      1.74 o 
   7   8  12        3.21        5.34      2.57 o 
   8   8  12       30.33       27.60      4.07 o 
   9   8  12       24.84       19.08      3.00 o 
  10   8  12       18.80       30.74      2.45 o 
  -3   9  12        1.05        0.65      2.45 o 
  -2   9  12        3.38        1.74      2.36 o 
  -1   9  12       18.01       13.71      2.98 o 
   0   9  12       10.21        9.41      2.67 o 
   1   9  12      250.90      242.28      6.55 o 
   2   9  12      181.66      188.78      6.67 o 
   3   9  12       30.18       27.69      2.32 o 
   4   9  12        8.70        9.99      1.74 o 
   5   9  12       10.11        7.71      1.69 o 
   6   9  12       25.13       25.45      2.97 o 
   7   9  12       67.19       69.52      3.14 o 
   8   9  12       59.56       65.73      5.99 o 
   9   9  12       50.58       49.61      3.08 o 
  10   9  12       21.99       23.35      3.00 o 
  -2  10  12       46.42       49.05      4.20 o 
  -1  10  12       14.04       10.15      3.85 o 
   0  10  12       21.75       32.43      7.92 o 
   1  10  12       52.08       54.79      4.32 o 
   2  10  12       23.35       32.51      2.66 o 
   3  10  12       93.19       99.44      4.10 o 
   4  10  12        0.07        3.46      3.42 o 
   5  10  12        0.59       -0.67      1.44 o 
   6  10  12        0.62        1.03      1.55 o 
   7  10  12        9.10        8.81      1.74 o 
   8  10  12        1.27        1.44      1.64 o 
   9  10  12       24.95       27.38      4.28 o 
  10  10  12        1.11        0.82      1.74 o 
  -1  11  12       10.43        4.84      2.77 o 
   0  11  12        4.58        3.85      2.45 o 
   1  11  12        0.09       -0.60      2.14 o 
   2  11  12       44.98       39.36      3.00 o 
   3  11  12       55.35       51.63      3.16 o 
   4  11  12       15.69       20.59      2.36 o 
   5  11  12        0.00        0.64      1.64 o 
   6  11  12       24.28       22.24      2.36 o 
   7  11  12        8.25        9.63      1.85 o 
   8  11  12       42.95       36.49      5.13 o 
   9  11  12       73.96       81.80      4.20 o 
   0  12  12        2.04        3.19      2.53 o 
   1  12  12       10.77       14.48      3.08 o 
   2  12  12        1.38       -1.74      2.36 o 
   3  12  12        4.11        3.99      1.99 o 
   4  12  12        2.77        1.56      2.49 o 
   5  12  12       23.44       27.48      2.74 o 
   6  12  12       55.42       57.41      3.30 o 
   7  12  12        8.53        6.91      1.99 o 
   8  12  12        5.91        5.52      1.80 o 
   1  13  12        0.43       -0.70      2.45 o 
   2  13  12       26.32       28.00      5.78 o 
   3  13  12       30.13       25.19      2.80 o 
   4  13  12       11.29       17.62      3.55 o 
   5  13  12        1.88        1.34      1.99 o 
   6  13  12        0.42        2.09      2.03 o 
   7  13  12       29.28       28.20      2.80 o 
  -3  -8  13        3.83        5.99      4.28 o 
  -2  -8  13        0.36        3.42      3.85 o 
  -1  -8  13        0.72        1.28      3.85 o 
   0  -8  13        3.61        6.85      4.28 o 
   1  -8  13        0.38        1.71      3.00 o 
   2  -8  13        6.37        4.28      3.42 o 
  -4  -7  13        0.00       -3.00      3.00 o 
  -3  -7  13        3.97       -1.71      3.42 o 
  -2  -7  13        0.77        2.75      2.36 o 
  -1  -7  13       11.72       14.12      4.28 o 
   0  -7  13        1.88        0.86      3.00 o 
   1  -7  13       15.06        9.84      3.85 o 
   2  -7  13        3.27        0.21      2.42 o 
   3  -7  13       13.80       16.21      2.27 o 
   4  -7  13       10.91        7.36      2.24 o 
  -5  -6  13        0.23       -1.28      3.00 o 
  -4  -6  13       25.25       24.39      5.13 o 
  -3  -6  13        2.93        6.42      3.85 o 
  -2  -6  13        0.14       -1.82      1.82 o 
  -1  -6  13        3.34        0.71      2.25 o 
   0  -6  13       29.90       23.56      3.17 o 
   1  -6  13        1.44       -0.86      2.57 o 
   2  -6  13        0.28       -0.86      3.00 o 
   3  -6  13        0.05       -1.04      1.63 o 
   4  -6  13       10.58       12.18      2.20 o 
   5  -6  13        0.46        2.83      1.81 o 
  -5  -5  13        5.97        1.71      3.42 o 
  -4  -5  13        5.30        9.84      3.85 o 
  -3  -5  13       12.95        8.99      3.85 o 
  -2  -5  13       49.20       49.90      3.90 o 
  -1  -5  13       53.76       48.12      3.77 o 
   0  -5  13        7.16        7.27      2.42 o 
   1  -5  13        4.41        1.79      1.33 o 
   2  -5  13       18.47       12.41      1.74 o 
   3  -5  13        0.79        3.90      1.63 o 
   4  -5  13       35.73       36.81      2.86 o 
   5  -5  13        0.90        4.47      1.88 o 
   6  -5  13        5.83        6.39      1.95 o 
  -6  -4  13        5.00        4.04      4.07 o 
  -5  -4  13        3.64        7.70      3.85 o 
  -4  -4  13        0.63       -0.43      3.00 o 
  -3  -4  13       35.35       39.37      5.56 o 
  -2  -4  13       21.61       21.86      2.86 o 
  -1  -4  13       34.36       37.94      3.47 o 
   0  -4  13        4.44        3.20      1.66 o 
   1  -4  13       13.77       11.32      1.44 o 
   2  -4  13        1.99        3.38      1.24 o 
   3  -4  13        7.53        5.99      1.73 o 
   4  -4  13        6.50        6.64      1.69 o 
   5  -4  13       15.41       16.29      2.67 o 
   6  -4  13        0.43       -0.86      1.63 o 
   7  -4  13        9.00        8.84      2.05 o 
  -6  -3  13        3.06        1.49      1.86 o 
  -5  -3  13       10.52        7.35      2.56 o 
  -4  -3  13        0.67       -1.28      3.00 o 
  -3  -3  13        2.33        1.28      2.57 o 
  -2  -3  13        8.65       15.58      5.78 o 
  -1  -3  13       10.96       13.08      2.05 o 
   0  -3  13       32.87       30.16      1.78 o 
   1  -3  13       60.02       56.67      2.37 o 
   2  -3  13        0.00       -0.97      1.40 o 
   3  -3  13        0.12        1.22      1.06 o 
   4  -3  13       12.92       19.67      1.67 o 
   5  -3  13        2.62        5.89      1.63 o 
   6  -3  13       19.66       25.01      3.17 o 
   7  -3  13        7.17       12.01      2.11 o 
  -6  -2  13        0.00        1.20      1.86 o 
  -5  -2  13       10.71       12.64      2.20 o 
  -4  -2  13        6.20        3.21      2.12 o 
  -3  -2  13        9.82       16.26      3.85 o 
  -2  -2  13        0.01       -1.40      1.64 o 
  -1  -2  13        7.35        4.60      1.28 o 
   0  -2  13        3.75        1.78      1.06 o 
   1  -2  13       40.78       45.73      2.19 o 
   2  -2  13        3.10        1.44      1.06 o 
   3  -2  13       70.36       71.68      2.54 o 
   4  -2  13        0.71       -0.99      0.99 o 
   5  -2  13       19.69       18.48      1.60 o 
   6  -2  13        2.03        1.65      1.55 o 
   7  -2  13        2.40        4.74      2.25 o 
   8  -2  13        5.46        4.79      2.54 o 
  -6  -1  13        4.69       10.52      2.30 o 
  -5  -1  13        1.00        0.69      2.38 o 
  -4  -1  13        9.24       11.40      2.56 o 
  -3  -1  13       27.34       27.06      2.47 o 
  -2  -1  13       62.02       73.53      4.38 o 
  -1  -1  13       43.78       52.31      2.34 o 
   0  -1  13       19.83       22.34      1.96 o 
   1  -1  13      283.85      325.93      5.73 o 
   2  -1  13      276.93      251.80      5.42 o 
   3  -1  13       31.98       30.35      1.79 o 
   4  -1  13       18.84       17.80      1.52 o 
   5  -1  13       99.62      108.63      3.12 o 
   6  -1  13       10.07       12.63      1.55 o 
   7  -1  13       11.17       15.55      1.99 o 
   8  -1  13        0.03       -1.22      1.63 o 
  -6   0  13       60.28       71.94      3.95 o 
  -5   0  13       18.54       18.43      2.45 o 
  -4   0  13        0.01       -1.05      1.55 o 
  -3   0  13       28.00       28.70      3.03 o 
  -2   0  13       10.84       11.98      1.41 o 
  -1   0  13       69.14       71.65      3.88 o 
   0   0  13      115.85      133.62      3.41 o 
   1   0  13       44.46       43.31      3.89 o 
   2   0  13      208.98      209.16      4.23 o 
   3   0  13      493.99      519.81      8.05 o 
   4   0  13       27.60       25.42      1.65 o 
   5   0  13       30.44       23.93      1.58 o 
   6   0  13       21.15       18.09      1.57 o 
   7   0  13        9.14       11.33      1.79 o 
   8   0  13        6.39        9.06      1.81 o 
   9   0  13        2.28        3.94      1.63 o 
  -6   1  13       14.62       16.10      2.55 o 
  -5   1  13       14.37       13.31      2.20 o 
  -4   1  13        2.02        2.67      1.95 o 
  -3   1  13        0.09       -1.28      1.82 o 
  -2   1  13        1.60        1.90      1.38 o 
  -1   1  13       16.81       15.33      1.50 o 
   0   1  13      126.39      112.99      2.89 o 
   1   1  13       41.73       41.33      1.79 o 
   2   1  13      154.90      150.23      3.40 o 
   3   1  13       74.87       77.67      2.80 o 
   4   1  13        2.35        1.88      1.02 o 
   5   1  13        0.01        0.38      0.93 o 
   6   1  13       22.12       26.37      1.70 o 
   7   1  13       20.21       16.83      1.55 o 
   8   1  13        7.45        5.11      1.51 o 
   9   1  13        0.79        2.52      1.44 o 
  -6   2  13        0.26        0.45      2.01 o 
  -5   2  13        7.86       10.96      2.13 o 
  -4   2  13       25.32       25.22      2.98 o 
  -3   2  13       52.08       61.13      3.12 o 
  -2   2  13       30.10       32.39      2.38 o 
  -1   2  13        8.10       10.83      1.42 o 
   0   2  13       28.89       24.16      1.33 o 
   1   2  13        0.24       -0.86      0.86 o 
   2   2  13        5.07        2.72      1.61 o 
   3   2  13        0.85        2.53      1.24 o 
   4   2  13       20.17       13.52      1.25 o 
   5   2  13        8.45       14.17      1.29 o 
   6   2  13       79.14       81.14      2.81 o 
   7   2  13       17.97       19.22      2.29 o 
   8   2  13        0.08        0.43      1.25 o 
   9   2  13       23.39       23.28      3.00 o 
  -5   3  13        6.90        5.97      2.56 o 
  -4   3  13        0.00       -1.08      2.07 o 
  -3   3  13        0.08        0.41      1.44 o 
  -2   3  13       31.68       30.66      2.96 o 
  -1   3  13      162.59      170.55      4.85 o 
   0   3  13       23.86       22.96      2.04 o 
   1   3  13      122.41      127.27      3.16 o 
   2   3  13      131.15      130.96      8.26 o 
   3   3  13       36.94       39.98      1.97 o 
   4   3  13       16.53       19.25      2.01 o 
   5   3  13       30.41       32.73      1.91 o 
   6   3  13       47.01       41.97      2.52 o 
   7   3  13        3.09        3.77      1.38 o 
   8   3  13        0.88       -2.57      3.21 o 
   9   3  13        0.98       -1.37      1.42 o 
  10   3  13       15.23       17.16      2.20 o 
  -5   4  13       11.38       12.12      2.86 o 
  -4   4  13       11.72       15.33      2.11 o 
  -3   4  13       10.88       12.66      1.95 o 
  -2   4  13        0.06       -0.81      2.21 o 
  -1   4  13       20.00       19.34      2.54 o 
   0   4  13       20.90       12.76      2.50 o 
   1   4  13        0.01       -0.79      0.79 o 
   2   4  13        0.05       -0.93      0.93 o 
   3   4  13        8.23        6.42      1.48 o 
   4   4  13       54.73       49.47      2.61 o 
   5   4  13       29.73       24.03      1.95 o 
   6   4  13      314.92      293.32      6.84 o 
   7   4  13       41.26       35.63      3.05 o 
   8   4  13       13.19        7.70      1.74 o 
   9   4  13        0.00       -0.12      1.49 o 
  10   4  13        8.62        8.59      1.81 o 
  -5   5  13        0.28       -0.56      1.69 o 
  -4   5  13        0.81        0.89      1.60 o 
  -3   5  13       12.65       14.05      1.99 o 
  -2   5  13        2.02        3.73      1.60 o 
  -1   5  13        4.09        3.74      1.55 o 
   0   5  13        9.71       14.65      1.61 o 
   1   5  13       47.84       55.32      2.51 o 
   2   5  13      175.18      166.42      4.06 o 
   3   5  13       64.17       70.45      4.45 o 
   4   5  13        5.17        3.26      1.58 o 
   5   5  13       18.29       10.88      1.69 o 
   6   5  13       69.52       71.17      4.20 o 
   7   5  13       17.58       14.68      1.76 o 
   8   5  13        3.53        8.12      1.74 o 
   9   5  13        4.77        3.62      1.50 o 
  10   5  13        1.18       -0.43      3.21 o 
  -4   6  13        0.00       -1.48      1.48 o 
  -3   6  13       17.77       19.89      2.98 o 
  -2   6  13       33.95       34.67      4.28 o 
  -1   6  13       13.62       13.85      2.78 o 
   0   6  13       74.59       69.40      4.28 o 
   1   6  13       10.07       10.11      1.69 o 
   2   6  13       13.32       13.57      2.95 o 
   3   6  13        0.17        1.86      1.30 o 
   4   6  13       31.84       34.69      2.30 o 
   5   6  13      143.70      149.50      7.49 o 
   6   6  13        0.20       -0.77      1.42 o 
   7   6  13      173.52      176.18      5.03 o 
   8   6  13       66.49       66.79      3.39 o 
   9   6  13        0.67        1.17      1.93 o 
  10   6  13       12.48       15.38      2.78 o 
  -4   7  13        4.34        1.79      2.36 o 
  -3   7  13        0.85        1.37      2.25 o 
  -2   7  13        0.19       -1.16      2.05 o 
  -1   7  13       62.91       69.37      4.38 o 
   0   7  13       96.45       93.81      9.41 o 
   1   7  13       79.04       93.76      6.06 o 
   2   7  13       25.11       25.21      2.30 o 
   3   7  13       25.21       23.50      2.20 o 
   4   7  13       31.92       30.29      2.30 o 
   5   7  13        1.65       -0.68      1.37 o 
   6   7  13        2.54        0.17      1.42 o 
   7   7  13        2.35        5.10      1.74 o 
   8   7  13       73.27       62.94      3.48 o 
   9   7  13        1.30        2.75      1.74 o 
  10   7  13        4.19        5.53      1.74 o 
  -3   8  13        3.76        8.13      2.67 o 
  -2   8  13        1.14       -3.00      4.49 o 
  -1   8  13        3.65        3.88      2.36 o 
   0   8  13        0.13       -2.25      2.25 o 
   1   8  13       16.79       17.05      3.55 o 
   2   8  13       35.32       33.87      4.42 o 
   3   8  13        1.94        0.49      1.55 o 
   4   8  13        0.11       -1.29      1.29 o 
   5   8  13       10.02       13.18      1.95 o 
   6   8  13       32.57       30.89      2.32 o 
   7   8  13       14.73       20.01      2.36 o 
   8   8  13        2.56        2.22      1.64 o 
   9   8  13        8.51       10.25      2.05 o 
  10   8  13        3.81        1.83      1.49 o 
  -2   9  13        0.65       -0.86      2.20 o 
  -1   9  13        1.69       -0.31      2.25 o 
   0   9  13       13.39        8.42      2.67 o 
   1   9  13       15.16       24.61      3.39 o 
   2   9  13      167.16      176.02      5.49 o 
   3   9  13       32.85       32.41      4.21 o 
   4   9  13        3.95        2.29      1.69 o 
   5   9  13        0.28        0.94      1.44 o 
   6   9  13       25.91       21.84      2.42 o 
   7   9  13       41.45       43.46      2.70 o 
   8   9  13        1.80        1.59      1.64 o 
   9   9  13        0.00        0.36      1.74 o 
  -2  10  13        0.27        0.11      2.36 o 
  -1  10  13        7.95        7.21      5.13 o 
   0  10  13       22.30       19.78      3.39 o 
   1  10  13        3.54        5.86      2.45 o 
   2  10  13        5.07        8.33      1.99 o 
   3  10  13        0.79        7.62      3.15 o 
   4  10  13       51.60       42.90      4.61 o 
   5  10  13        0.33       -0.10      1.48 o 
   6  10  13      119.45      127.96      4.45 o 
   7  10  13        5.09        3.21      1.87 o 
   8  10  13        1.19        1.71      1.74 o 
   9  10  13       10.02       12.59      2.25 o 
  -1  11  13        6.38        4.62      3.64 o 
   0  11  13        1.45        0.91      2.45 o 
   1  11  13        9.45       14.32      3.42 o 
   2  11  13      119.13      127.01      6.07 o 
   3  11  13        2.09        1.63      1.86 o 
   4  11  13       14.33       10.35      2.15 o 
   5  11  13        2.33       -1.35      1.69 o 
   6  11  13       27.25       25.26      3.12 o 
   7  11  13        4.94        5.81      1.99 o 
   8  11  13        3.95        1.80      1.77 o 
   1  12  13        2.16        2.38      2.67 o 
   2  12  13        1.56        1.93      5.35 o 
   3  12  13        2.63        2.54      2.06 o 
   4  12  13        5.08        4.34      2.43 o 
   5  12  13        1.09       -0.53      1.74 o 
   6  12  13        5.86        6.22      2.03 o 
   7  12  13       56.30       50.35      3.14 o 
   8  12  13        3.83        4.02      1.77 o 
   3  13  13        0.41       -0.91      2.20 o 
   4  13  13        2.94        3.00      2.11 o 
   5  13  13       42.91       47.56      3.35 o 
   6  13  13        2.14        0.56      2.03 o 
  -2  -7  14        0.43       -3.42      3.42 o 
  -1  -7  14        1.97        3.00      3.42 o 
   0  -7  14        1.05        6.42      3.42 o 
   1  -7  14        0.09        2.57      3.85 o 
   2  -7  14        2.15        1.71      3.42 o 
  -3  -6  14        1.05        0.86      3.85 o 
  -2  -6  14        1.78        6.85      3.85 o 
  -1  -6  14        2.64        0.86      3.42 o 
   0  -6  14        9.50       11.13      4.28 o 
   1  -6  14        0.16        0.00      3.42 o 
   2  -6  14       11.08       13.26      4.28 o 
   3  -6  14        1.72       -0.94      1.55 o 
   4  -6  14        2.79        0.43      1.73 o 
  -4  -5  14        0.46       -2.57      3.42 o 
  -3  -5  14        1.03        1.28      3.85 o 
  -2  -5  14        9.89       17.97      4.71 o 
  -1  -5  14        5.09        8.13      2.42 o 
   0  -5  14       12.83       13.32      2.86 o 
   1  -5  14        0.19        3.42      3.42 o 
   2  -5  14        3.48        4.05      1.74 o 
   3  -5  14       24.35       31.12      2.66 o 
   4  -5  14        0.57       -0.43      2.05 o 
   5  -5  14        0.39        1.81      1.86 o 
  -4  -4  14       22.72       23.53      5.13 o 
  -3  -4  14       27.03       24.82      4.71 o 
  -2  -4  14       18.13       14.12      4.28 o 
  -1  -4  14        6.22        6.45      2.36 o 
   0  -4  14        8.20       13.24      3.64 o 
   1  -4  14        6.08        2.14      1.38 o 
   2  -4  14        3.76        5.08      1.54 o 
   3  -4  14       21.85       30.54      2.61 o 
   4  -4  14       11.10       11.35      1.95 o 
   5  -4  14        0.72       -1.82      1.82 o 
   6  -4  14        7.48        7.09      2.05 o 
  -5  -3  14        5.89       -3.42      3.42 o 
  -4  -3  14        5.42        2.14      3.42 o 
  -3  -3  14        4.07        1.71      3.00 o 
  -2  -3  14       29.25       31.66      5.13 o 
  -1  -3  14        1.72       -0.61      2.35 o 
   0  -3  14       10.60       10.87      2.56 o 
   1  -3  14       94.14       94.95      2.95 o 
   2  -3  14        2.80        2.35      1.25 o 
   3  -3  14        7.25        3.11      1.38 o 
   4  -3  14        5.30        2.97      1.52 o 
   5  -3  14        6.67        5.38      1.80 o 
   6  -3  14        0.25        0.37      2.05 o 
   7  -3  14        0.77        1.58      1.74 o 
  -5  -2  14        1.12        0.00      2.42 o 
  -4  -2  14        1.03       -0.43      3.00 o 
  -3  -2  14        0.96       -2.57      2.57 o 
  -2  -2  14        1.74       -1.71      2.57 o 
  -1  -2  14        0.93       -0.36      2.74 o 
   0  -2  14        1.87        0.80      1.26 o 
   1  -2  14       85.86       76.90      2.68 o 
   2  -2  14       50.00       50.02      2.19 o 
   3  -2  14       46.22       48.26      2.24 o 
   4  -2  14        4.93        4.02      1.24 o 
   5  -2  14       49.33       50.18      3.00 o 
   6  -2  14        0.87       -0.88      1.55 o 
   7  -2  14        0.87       -1.50      2.78 o 
  -5  -1  14        7.37        8.05      2.56 o 
  -4  -1  14       11.00       12.26      4.28 o 
  -3  -1  14       15.29       15.40      3.85 o 
  -2  -1  14        0.88        2.14      1.82 o 
  -1  -1  14        4.51        4.82      1.63 o 
   0  -1  14      101.68      104.69      3.05 o 
   1  -1  14       43.28       46.98      2.09 o 
   2  -1  14        1.86        5.92      1.25 o 
   3  -1  14       18.87       14.32      1.53 o 
   4  -1  14       15.00       12.24      1.47 o 
   5  -1  14        0.37       -0.74      1.06 o 
   6  -1  14        0.56       -0.27      1.33 o 
   7  -1  14       20.03       23.47      3.11 o 
   8  -1  14        1.81        2.17      2.25 o 
  -5   0  14        0.94       -0.23      2.25 o 
  -4   0  14       22.32       24.46      3.33 o 
  -3   0  14        0.02        0.23      1.95 o 
  -2   0  14       50.82       63.14      5.35 o 
  -1   0  14      122.55      126.73      5.46 o 
   0   0  14       84.96       98.44      3.38 o 
   1   0  14      179.58      177.13      3.93 o 
   2   0  14       55.94       55.20      2.25 o 
   3   0  14      139.90      139.28      3.47 o 
   4   0  14       56.54       58.46      2.29 o 
   5   0  14        8.89       11.21      1.37 o 
   6   0  14      124.81      130.38      3.88 o 
   7   0  14        0.22        0.51      1.16 o 
   8   0  14        0.32        1.80      1.48 o 
  -5   1  14        2.27        7.49      3.64 o 
  -4   1  14        1.19        3.88      2.25 o 
  -3   1  14       18.21       19.88      2.86 o 
  -2   1  14      144.73      157.15      4.21 o 
  -1   1  14        1.64       -0.57      1.48 o 
   0   1  14       25.23       28.01      1.82 o 
   1   1  14      209.99      220.07      4.36 o 
   2   1  14       74.83       84.87      2.64 o 
   3   1  14       52.60       50.97      2.35 o 
   4   1  14       12.11       11.50      1.34 o 
   5   1  14        1.55        0.60      1.04 o 
   6   1  14        7.36        5.87      1.25 o 
   7   1  14        2.10        0.25      2.48 o 
   8   1  14       15.10       13.17      1.81 o 
   9   1  14       17.38       19.11      2.57 o 
  -5   2  14        0.19        1.71      3.42 o 
  -4   2  14        6.06        8.16      2.56 o 
  -3   2  14        3.49        4.28      2.12 o 
  -2   2  14        0.66        1.18      1.55 o 
  -1   2  14      140.31      136.22      3.79 o 
   0   2  14       26.92       24.93      1.64 o 
   1   2  14        0.36        0.86      1.24 o 
   2   2  14       30.29       29.37      1.64 o 
   3   2  14       46.90       46.26      2.02 o 
   4   2  14       14.65       21.11      1.47 o 
   5   2  14       44.19       45.14      2.35 o 
   6   2  14       58.21       64.93      2.70 o 
   7   2  14        0.95        1.32      1.93 o 
   8   2  14        0.02       -1.93      1.93 o 
   9   2  14        0.52        1.46      1.74 o 
  -5   3  14        5.32        4.53      2.56 o 
  -4   3  14        5.71        8.90      2.78 o 
  -3   3  14       10.79        7.80      1.88 o 
  -2   3  14       10.79       14.02      2.05 o 
  -1   3  14        0.08        1.06      1.22 o 
   0   3  14        2.29        0.43      1.28 o 
   1   3  14       27.53       27.82      1.62 o 
   2   3  14        2.80        4.85      1.26 o 
   3   3  14       15.10       13.08      1.73 o 
   4   3  14       41.32       32.67      2.30 o 
   5   3  14        1.97        1.64      1.30 o 
   6   3  14        0.05       -1.37      1.37 o 
   7   3  14        0.21        0.74      1.64 o 
   8   3  14       15.39       14.79      2.25 o 
   9   3  14        5.78        2.71      1.74 o 
  -4   4  14       11.28       14.31      2.86 o 
  -3   4  14        0.42       -0.66      1.55 o 
  -2   4  14       23.14       27.32      2.38 o 
  -1   4  14       28.26       24.47      2.20 o 
   0   4  14       43.74       39.56      2.08 o 
   1   4  14       29.06       34.33      2.30 o 
   2   4  14       21.55       18.35      2.61 o 
   3   4  14       18.03       14.89      1.88 o 
   4   4  14       13.16       19.59      1.95 o 
   5   4  14      166.06      156.12      4.72 o 
   6   4  14       82.07       83.63      4.29 o 
   7   4  14        1.30        2.61      1.93 o 
   8   4  14        1.41        0.97      1.64 o 
   9   4  14        0.66       -1.44      2.14 o 
  -4   5  14        0.21       -0.12      1.69 o 
  -3   5  14        0.01        1.05      1.60 o 
  -2   5  14        2.94       -0.59      1.44 o 
  -1   5  14        9.10       11.80      2.42 o 
   0   5  14        8.46       12.32      2.42 o 
   1   5  14       57.15       52.71      3.21 o 
   2   5  14        5.93        8.21      1.63 o 
   3   5  14       94.76       75.09      3.19 o 
   4   5  14       75.29       69.38      5.46 o 
   5   5  14       29.86       22.22      2.07 o 
   6   5  14       31.53       29.24      2.45 o 
   7   5  14        2.74        4.12      1.64 o 
   8   5  14       44.08       56.57      3.64 o 
   9   5  14        5.00        8.15      1.81 o 
  -4   6  14        1.60       -0.09      2.14 o 
  -3   6  14        8.70        6.04      3.00 o 
  -2   6  14        1.02        0.37      2.05 o 
  -1   6  14       68.49       77.79      4.68 o 
   0   6  14        3.32        6.73      4.28 o 
   1   6  14        5.68        7.44      1.41 o 
   2   6  14       17.60       19.09      1.69 o 
   3   6  14       74.15       65.70      3.19 o 
   4   6  14       15.17       16.45      1.88 o 
   5   6  14       32.20       34.77      2.39 o 
   6   6  14       54.77       45.99      2.75 o 
   7   6  14        6.46        7.93      3.00 o 
   8   6  14        4.41        9.84      2.05 o 
   9   6  14        0.00       -1.49      1.49 o 
  -3   7  14        7.43        8.84      2.67 o 
  -2   7  14        0.08        0.43      2.36 o 
  -1   7  14        9.57       14.59      2.67 o 
   0   7  14        1.94        0.18      2.05 o 
   1   7  14        0.10        1.35      1.63 o 
   2   7  14       18.47       20.31      2.47 o 
   3   7  14       10.01       13.99      1.95 o 
   4   7  14       23.78       19.21      2.56 o 
   5   7  14        7.38        4.61      1.95 o 
   6   7  14        0.23       -0.62      1.64 o 
   7   7  14       27.78       24.31      3.21 o 
   8   7  14        7.14        7.87      2.35 o 
   9   7  14       70.31       82.47      4.11 o 
  -2   8  14        8.21        7.90      2.78 o 
  -1   8  14        1.41        2.03      2.36 o 
   0   8  14       42.22       41.33      3.59 o 
   1   8  14       45.21       44.45      3.77 o 
   2   8  14       27.93       29.03      2.50 o 
   3   8  14        0.37       -1.48      1.48 o 
   4   8  14       10.56       12.13      1.95 o 
   5   8  14       53.04       62.78      3.90 o 
   6   8  14       17.83       17.69      2.36 o 
   7   8  14       46.47       47.91      6.63 o 
   8   8  14        0.01       -1.18      1.74 o 
   9   8  14        8.72        4.77      1.95 o 
  -2   9  14        0.26        1.38      2.67 o 
  -1   9  14       10.65        8.09      3.00 o 
   0   9  14        3.06        4.08      3.85 o 
   1   9  14       57.56       57.39      4.20 o 
   2   9  14        2.80        0.83      1.69 o 
   3   9  14        0.63       -0.16      1.64 o 
   4   9  14        0.96       -1.44      1.44 o 
   5   9  14        8.29        3.10      1.69 o 
   6   9  14       14.02       13.27      2.36 o 
   7   9  14        1.45        2.57      2.78 o 
   8   9  14       41.58       49.45      3.59 o 
   9   9  14       58.06       67.09      3.80 o 
  -1  10  14        5.43        3.04      2.67 o 
   0  10  14        0.09        2.63      2.77 o 
   1  10  14       20.20       16.41      3.17 o 
   2  10  14        4.61        5.68      2.11 o 
   3  10  14        0.70       -1.74      1.74 o 
   4  10  14       19.14       21.84      3.13 o 
   5  10  14       31.60       26.81      2.50 o 
   6  10  14       83.69       94.47      4.06 o 
   7  10  14        0.77       -1.00      1.74 o 
   8  10  14       28.59       35.64      4.71 o 
   0  11  14        0.03        0.58      2.45 o 
   1  11  14       23.90       30.43      3.90 o 
   2  11  14        0.46       -1.71      2.20 o 
   3  11  14        1.48        0.63      1.85 o 
   4  11  14        0.84        0.67      1.77 o 
   5  11  14        4.96        1.20      1.90 o 
   6  11  14       34.08       33.75      4.12 o 
   7  11  14        0.01       -0.58      1.74 o 
   8  11  14        1.55        3.64      2.12 o 
   2  12  14       12.70       10.80      3.85 o 
   3  12  14        4.58        0.00      1.99 o 
   4  12  14        3.36        7.33      2.15 o 
   5  12  14        0.99       -0.09      1.99 o 
   6  12  14       30.06       29.24      2.80 o 
  -1  -6  15        2.53        2.14      3.42 o 
   0  -6  15        4.74        3.00      3.42 o 
   1  -6  15       10.07       14.55      4.71 o 
   2  -6  15        0.09        6.85      3.85 o 
  -2  -5  15        3.12        4.28      3.85 o 
  -1  -5  15        1.24        2.57      3.85 o 
   0  -5  15       13.31       11.55      4.28 o 
   1  -5  15        4.46        6.85      3.85 o 
   2  -5  15       10.49       12.16      2.86 o 
   3  -5  15        0.28        1.71      1.73 o 
   4  -5  15        2.40        6.10      2.57 o 
  -3  -4  15       43.13       53.92      6.42 o 
  -2  -4  15        4.37        0.43      3.85 o 
  -1  -4  15        5.68        3.00      3.42 o 
   0  -4  15       32.47       29.60      3.47 o 
   1  -4  15       43.18       50.49      5.99 o 
   2  -4  15       34.24       40.45      2.83 o 
   3  -4  15       19.75       26.05      2.55 o 
   4  -4  15        0.00       -1.48      1.48 o 
   5  -4  15        8.19       17.61      2.98 o 
  -4  -3  15        1.70        3.42      3.85 o 
  -3  -3  15       12.97       17.97      4.71 o 
  -2  -3  15        0.41       -0.86      3.00 o 
  -1  -3  15        6.14        2.57      3.42 o 
   0  -3  15        5.67        3.00      2.25 o 
   1  -3  15       21.51       21.06      1.95 o 
   2  -3  15        0.67        1.16      1.51 o 
   3  -3  15       27.20       32.33      2.61 o 
   4  -3  15        0.89        0.72      1.63 o 
   5  -3  15        0.00        1.05      2.37 o 
   6  -3  15        0.05        0.41      2.11 o 
  -4  -2  15        0.97       -2.57      3.00 o 
  -3  -2  15        1.47        1.28      3.42 o 
  -2  -2  15        1.70        1.71      3.42 o 
  -1  -2  15        0.01       -2.57      2.57 o 
   0  -2  15       14.19       13.36      2.56 o 
   1  -2  15        1.73        4.55      1.54 o 
   2  -2  15        0.31       -1.22      1.22 o 
   3  -2  15        3.62        4.33      1.38 o 
   4  -2  15       13.11       14.28      1.99 o 
   5  -2  15       11.63        9.47      1.95 o 
   6  -2  15        0.11        0.20      1.63 o 
  -4  -1  15        1.68        0.43      3.42 o 
  -3  -1  15        0.26       -1.28      3.00 o 
  -2  -1  15        1.74       -0.43      3.00 o 
  -1  -1  15        3.82        1.28      3.00 o 
   0  -1  15        3.79        3.97      1.41 o 
   1  -1  15       22.56       20.55      1.67 o 
   2  -1  15       42.14       40.62      2.91 o 
   3  -1  15        2.30        0.60      1.15 o 
   4  -1  15       42.16       34.64      2.19 o 
   5  -1  15        9.14        9.44      2.02 o 
   6  -1  15        1.78        1.13      1.63 o 
   7  -1  15       17.71       21.43      2.38 o 
  -4   0  15       19.12       32.52      5.13 o 
  -3   0  15       14.06       14.55      4.28 o 
  -2   0  15        0.15       -3.00      3.00 o 
  -1   0  15       14.23       11.52      2.56 o 
   0   0  15       90.87      100.53      3.40 o 
   1   0  15        1.24        2.80      1.19 o 
   2   0  15        0.46       -1.06      1.06 o 
   3   0  15       50.96       44.98      2.09 o 
   4   0  15        8.41       13.63      1.47 o 
   5   0  15        8.57       11.48      1.85 o 
   6   0  15       10.98       10.77      1.95 o 
   7   0  15        4.05        1.80      1.55 o 
   8   0  15        0.20        0.19      1.55 o 
  -4   1  15       15.80       10.91      2.72 o 
  -3   1  15       18.24       21.40      4.28 o 
  -2   1  15       42.62       42.57      3.47 o 
  -1   1  15        0.00        0.35      1.80 o 
   0   1  15       93.24       94.19      3.78 o 
   1   1  15       50.54       57.34      3.08 o 
   2   1  15      116.40      112.14      3.17 o 
   3   1  15       25.45       24.71      2.15 o 
   4   1  15        7.57        7.32      1.28 o 
   5   1  15       43.95       39.44      2.28 o 
   6   1  15        1.10       -1.01      1.30 o 
   7   1  15        3.40        1.93      1.55 o 
   8   1  15        7.66       12.79      3.64 o 
  -4   2  15        3.11        3.21      2.42 o 
  -3   2  15       17.28       17.71      3.03 o 
  -2   2  15       22.35       25.88      2.38 o 
  -1   2  15       36.16       40.25      2.55 o 
   0   2  15       26.31       28.06      2.30 o 
   1   2  15        0.04        0.67      1.06 o 
   2   2  15        5.18        2.31      1.15 o 
   3   2  15        7.97        7.11      1.67 o 
   4   2  15        0.59        0.45      1.11 o 
   5   2  15        0.29       -1.16      1.16 o 
   6   2  15        0.75       -0.04      1.64 o 
   7   2  15       12.31       13.34      2.25 o 
   8   2  15        0.06       -0.97      1.64 o 
  -4   3  15        3.61        2.11      2.25 o 
  -3   3  15        1.04        2.35      2.12 o 
  -2   3  15        2.99        0.11      1.63 o 
  -1   3  15        1.92       -1.82      1.82 o 
   0   3  15        2.90        3.59      1.95 o 
   1   3  15       36.91       38.98      2.12 o 
   2   3  15       85.10       78.34      2.88 o 
   3   3  15       24.03       23.65      2.13 o 
   4   3  15       47.18       49.37      2.79 o 
   5   3  15       14.49       17.83      2.05 o 
   6   3  15        1.08        0.78      1.74 o 
   7   3  15        9.33       14.95      2.36 o 
   8   3  15        3.39        3.16      1.81 o 
  -3   4  15        2.41        4.05      2.48 o 
  -2   4  15        9.64       13.30      2.33 o 
  -1   4  15       17.73       23.58      2.30 o 
   0   4  15        7.91        9.41      3.42 o 
   1   4  15        0.16        0.32      1.38 o 
   2   4  15        5.10        4.00      1.55 o 
   3   4  15       21.26       27.27      2.30 o 
   4   4  15        7.61       10.34      1.73 o 
   5   4  15        8.94        7.99      1.69 o 
   6   4  15        0.06       -1.36      1.64 o 
   7   4  15        0.02        0.04      1.64 o 
   8   4  15        6.05        5.76      1.93 o 
   9   4  15        1.68        1.03      1.74 o 
  -3   5  15        3.69        3.69      2.36 o 
  -2   5  15        2.16       -0.12      2.05 o 
  -1   5  15        0.90        4.14      2.25 o 
   0   5  15       32.13       34.74      3.33 o 
   1   5  15       10.26        9.71      2.78 o 
   2   5  15        9.87        7.39      2.25 o 
   3   5  15        5.09        7.77      1.73 o 
   4   5  15       42.42       50.84      2.87 o 
   5   5  15       58.46       58.50      3.08 o 
   6   5  15        0.58       -0.27      1.64 o 
   7   5  15        0.51        1.11      1.74 o 
   8   5  15       53.04       57.77      3.70 o 
   9   5  15        4.81        5.07      2.05 o 
  -3   6  15        9.33       12.64      2.98 o 
  -2   6  15        3.93        3.70      2.56 o 
  -1   6  15        2.54        2.78      2.36 o 
   0   6  15        1.42        1.63      2.25 o 
   1   6  15       40.51       44.53      3.64 o 
   2   6  15       13.21       10.65      1.80 o 
   3   6  15        1.43        0.51      1.63 o 
   4   6  15        0.65        0.48      1.38 o 
   5   6  15       55.61       51.12      3.37 o 
   6   6  15        0.05        1.07      1.82 o 
   7   6  15       21.32       22.51      2.67 o 
   8   6  15       51.09       43.98      3.29 o 
   9   6  15       19.94       22.23      2.53 o 
  -2   7  15        4.93        5.46      2.36 o 
  -1   7  15        0.05       -0.73      2.05 o 
   0   7  15        8.34        9.27      2.67 o 
   1   7  15       34.06       46.32      7.70 o 
   2   7  15        0.94        0.58      1.33 o 
   3   7  15       15.90       22.04      2.20 o 
   4   7  15       23.60       23.09      2.20 o 
   5   7  15       22.90       26.44      2.30 o 
   6   7  15        0.08       -1.01      1.64 o 
   7   7  15        2.55        2.27      1.95 o 
   8   7  15       29.75       31.57      3.08 o 
   9   7  15       20.02       25.54      2.77 o 
  -1   8  15        0.00       -1.28      2.05 o 
   0   8  15        1.05        1.26      2.36 o 
   1   8  15       17.76       16.73      4.28 o 
   2   8  15       11.14       14.46      2.20 o 
   3   8  15        0.11       -0.19      1.57 o 
   4   8  15       11.78        9.86      2.25 o 
   5   8  15        0.44       -0.43      2.35 o 
   6   8  15        0.28        0.14      1.74 o 
   7   8  15        4.76        4.28      2.78 o 
   8   8  15        1.93        2.70      1.95 o 
  -1   9  15        0.00       -2.14      2.14 o 
   0   9  15        0.14       -2.57      2.57 o 
   1   9  15        5.56        5.46      3.00 o 
   2   9  15       23.72       23.17      4.76 o 
   3   9  15        0.18        0.50      1.86 o 
   4   9  15       24.19       23.40      2.50 o 
   5   9  15        0.18        1.65      1.95 o 
   6   9  15       32.36       37.62      3.29 o 
   7   9  15        1.61       -1.82      1.82 o 
   8   9  15       17.03       22.96      2.77 o 
   0  10  15       17.46       24.69      3.59 o 
   1  10  15       13.69       14.96      3.08 o 
   2  10  15        5.94        8.94      2.98 o 
   3  10  15        0.55        0.22      1.86 o 
   4  10  15        2.32       -1.08      1.90 o 
   5  10  15       24.94       24.41      2.70 o 
   6  10  15        0.30       -0.39      1.95 o 
   7  10  15        1.31       -0.33      1.95 o 
   2  11  15       10.04        8.56      3.08 o 
   3  11  15        5.84        7.16      2.36 o 
   4  11  15       17.86       17.16      2.66 o 
   5  11  15       19.00       27.45      3.95 o 
   6  11  15        0.01       -1.78      1.95 o 
  -1  -4  16        1.70        4.71      3.85 o 
   0  -4  16        0.35        0.00      3.42 o 
   1  -4  16        6.08       17.12      4.71 o 
   2  -4  16        0.01       -1.71      3.42 o 
   3  -4  16        0.21       -1.14      1.73 o 
  -2  -3  16        0.01        0.86      3.85 o 
  -1  -3  16        9.26       10.70      4.28 o 
   0  -3  16        5.40        1.00      2.25 o 
   1  -3  16       51.99       57.77      6.42 o 
   2  -3  16        7.55        8.70      2.07 o 
   3  -3  16        5.59        5.19      2.13 o 
   4  -3  16        0.04        0.00      1.73 o 
  -3  -2  16        1.29        0.43      3.42 o 
  -2  -2  16        1.04       -1.28      3.42 o 
  -1  -2  16        0.43       -2.57      2.57 o 
   0  -2  16        0.41       -1.71      3.00 o 
   1  -2  16       10.74       10.09      1.99 o 
   2  -2  16       38.49       34.50      2.70 o 
   3  -2  16        2.46        0.72      2.45 o 
   4  -2  16        6.17        4.96      1.95 o 
   5  -2  16        0.27        1.92      1.80 o 
  -3  -1  16        0.99       -3.00      3.00 o 
  -2  -1  16        0.05        2.14      3.42 o 
  -1  -1  16        0.37       -3.00      3.00 o 
   0  -1  16        1.92        0.86      3.00 o 
   1  -1  16        6.98        8.29      1.88 o 
   2  -1  16        1.57        2.30      1.47 o 
   3  -1  16        9.69       11.72      2.05 o 
   4  -1  16       36.01       40.98      2.79 o 
   5  -1  16        0.02        1.92      1.69 o 
   6  -1  16        3.16        3.76      1.80 o 
  -3   0  16        2.53        0.43      3.00 o 
  -2   0  16       13.90       13.69      4.28 o 
  -1   0  16        4.55        2.57      3.42 o 
   0   0  16        5.62        5.96      2.36 o 
   1   0  16        0.05       -1.31      1.31 o 
   2   0  16        0.04       -0.55      1.18 o 
   3   0  16       11.15        9.46      1.41 o 
   4   0  16        0.01       -0.62      1.33 o 
   5   0  16       29.51       31.36      2.63 o 
   6   0  16       18.56       16.93      2.20 o 
   7   0  16        4.35        7.20      1.95 o 
  -3   1  16        0.40        1.71      3.00 o 
  -2   1  16        5.06        3.42      3.42 o 
  -1   1  16       95.52      111.68      8.13 o 
   0   1  16        3.71        6.83      1.86 o 
   1   1  16       49.13       54.88      2.36 o 
   2   1  16       19.50       19.02      1.91 o 
   3   1  16       18.16       21.95      1.91 o 
   4   1  16        8.79       12.13      2.69 o 
   5   1  16        1.86        0.05      1.38 o 
   6   1  16        7.57        8.04      2.25 o 
   7   1  16        2.90        3.19      1.95 o 
  -3   2  16        2.58        4.28      3.42 o 
  -2   2  16        3.62        3.42      3.42 o 
  -1   2  16       14.09       14.97      2.56 o 
   0   2  16        3.87        2.78      2.12 o 
   1   2  16       31.81       32.84      2.55 o 
   2   2  16       30.75       36.98      3.09 o 
   3   2  16       26.33       26.58      1.93 o 
   4   2  16        0.06       -0.21      1.55 o 
   5   2  16        0.05        0.36      3.00 o 
   6   2  16       14.48       14.09      2.36 o 
   7   2  16        5.64        7.19      3.64 o 
  -3   3  16        8.02        9.88      3.64 o 
  -2   3  16        3.01        2.57      2.12 o 
  -1   3  16       11.51       10.28      2.42 o 
   0   3  16        4.28        4.07      2.12 o 
   1   3  16       30.82       36.47      3.17 o 
   2   3  16        9.07       11.43      1.80 o 
   3   3  16        0.57       -0.27      1.38 o 
   4   3  16       20.23       23.65      2.30 o 
   5   3  16        7.46        5.20      1.95 o 
   6   3  16        5.81        9.37      2.25 o 
   7   3  16        0.15       -1.64      1.64 o 
   8   3  16        7.14        9.20      2.36 o 
  -2   4  16        0.77        0.51      2.25 o 
  -1   4  16        0.00       -2.57      2.57 o 
   0   4  16        5.78        8.56      3.42 o 
   1   4  16        2.37        0.59      1.95 o 
   2   4  16       19.68       19.91      2.98 o 
   3   4  16        5.52        0.36      1.44 o 
   4   4  16        0.46       -0.11      1.38 o 
   5   4  16        0.10        0.78      1.74 o 
   6   4  16       37.33       40.55      3.29 o 
   7   4  16        6.67        6.83      2.14 o 
   8   4  16       43.59       53.56      3.59 o 
  -2   5  16        3.55        1.68      2.25 o 
  -1   5  16       11.44        7.53      3.00 o 
   0   5  16        3.60        0.43      3.00 o 
   1   5  16        1.68        0.00      3.00 o 
   2   5  16        5.69        1.05      2.16 o 
   3   5  16       30.45       33.83      2.55 o 
   4   5  16       39.04       45.55      2.87 o 
   5   5  16        5.05        7.27      2.12 o 
   6   5  16        2.05        0.00      1.82 o 
   7   5  16       29.22       31.66      2.98 o 
   8   5  16        3.93        4.88      2.35 o 
  -2   6  16        1.02       -0.83      4.92 o 
  -1   6  16        1.31       -0.63      2.25 o 
   0   6  16       26.85       27.39      4.71 o 
   1   6  16       30.50       32.09      4.71 o 
   2   6  16        1.08        0.39      2.35 o 
   3   6  16        0.02       -0.14      1.48 o 
   4   6  16       16.74       14.44      3.61 o 
   5   6  16        0.09        2.44      1.95 o 
   6   6  16        6.71        7.05      2.25 o 
   7   6  16       41.58       44.68      4.49 o 
   8   6  16        0.27        1.84      1.95 o 
  -1   7  16        0.07       -0.27      2.36 o 
   0   7  16        9.43        7.70      3.42 o 
   1   7  16       37.94       42.36      5.13 o 
   2   7  16        4.74        3.42      2.12 o 
   3   7  16        0.53        1.69      1.63 o 
   4   7  16       47.36       41.57      3.72 o 
   5   7  16        2.91        8.51      2.25 o 
   6   7  16        0.21       -0.43      1.74 o 
   7   7  16        3.10        3.48      2.05 o 
   8   7  16       11.57       12.71      3.00 o 
   0   8  16        4.55        4.90      2.67 o 
   1   8  16       62.98       69.78      4.68 o 
   2   8  16       34.15       33.49      3.29 o 
   3   8  16        0.84        3.11      1.63 o 
   4   8  16        3.96        2.78      2.12 o 
   5   8  16       17.55       22.53      2.86 o 
   6   8  16        8.50       11.80      2.36 o 
   7   8  16        7.30       13.44      2.67 o 
   1   9  16        0.34       -1.96      3.85 o 
   2   9  16        0.03        0.00      2.56 o 
   3   9  16       10.15       11.32      2.56 o 
   4   9  16        6.46        8.16      2.56 o 
   5   9  16       20.24       23.34      3.21 o 
   6   9  16        0.31        1.38      1.95 o 
   7   9  16        0.68       -0.98      2.05 o 
   2  10  16        2.30        2.52      3.00 o 
   3  10  16        0.36       -1.86      1.86 o 
   4  10  16        1.73        2.85      2.25 o 
   5  10  16        5.88        5.35      2.42 o 
   6  10  16       11.79       13.05      2.72 o 
   1  -3  17        2.51        8.99      4.28 o 
  -1  -2  17        1.36        7.70      4.28 o 
   0  -2  17        0.91       -0.43      3.42 o 
   1  -2  17        6.92       10.27      3.85 o 
   2  -2  17       14.83       14.11      2.20 o 
   3  -2  17        8.40        8.68      2.11 o 
  -1  -1  17        0.14       -2.57      3.42 o 
   0  -1  17        0.42        2.57      3.42 o 
   1  -1  17        0.90       -3.00      3.00 o 
   2  -1  17        0.18       -0.54      1.80 o 
   3  -1  17        0.02       -0.77      1.63 o 
   4  -1  17        2.13        3.68      1.88 o 
   5  -1  17        0.64        0.29      1.73 o 
  -1   0  17        2.56        1.71      3.42 o 
   0   0  17        4.14        3.42      3.42 o 
   1   0  17        2.17        1.07      2.12 o 
   2   0  17        6.24        5.58      1.88 o 
   3   0  17        4.19        4.65      1.88 o 
   4   0  17        0.58       -1.64      1.64 o 
   5   0  17        6.86        7.87      1.95 o 
  -2   1  17       19.43       20.54      4.71 o 
  -1   1  17        1.96        0.86      3.42 o 
   0   1  17        0.01       -0.43      2.12 o 
   1   1  17        4.45        4.60      4.28 o 
   2   1  17        2.95        2.03      1.50 o 
   3   1  17       13.71       16.08      2.13 o 
   4   1  17       16.53       14.27      2.56 o 
   5   1  17        0.01        2.30      1.95 o 
   6   1  17        3.97        4.76      2.35 o 
  -2   2  17        6.28        2.14      3.42 o 
  -1   2  17        2.53        3.85      3.42 o 
   0   2  17       13.24       12.71      2.72 o 
   1   2  17       44.53       42.48      3.47 o 
   2   2  17        7.73        6.87      1.88 o 
   3   2  17        2.23        0.66      1.95 o 
   4   2  17        0.80        1.88      1.95 o 
   5   2  17        0.00       -1.50      1.74 o 
   6   2  17        3.39        2.45      2.35 o 
  -1   3  17        5.26        5.56      3.42 o 
   0   3  17       18.69       18.40      3.85 o 
   1   3  17        1.63        9.84      3.42 o 
   2   3  17        4.52        2.30      1.63 o 
   3   3  17        1.51       -0.08      2.14 o 
   4   3  17        3.74        0.95      1.95 o 
   5   3  17        0.55       -1.82      1.82 o 
   6   3  17        4.01        5.99      2.25 o 
   7   3  17        2.86        5.07      2.05 o 
  -1   4  17        0.93       -2.57      3.00 o 
   0   4  17       14.84       15.83      3.85 o 
   1   4  17        1.21        1.71      3.00 o 
   2   4  17        0.01       -1.50      1.82 o 
   3   4  17        4.02        4.24      2.33 o 
   4   4  17        7.75        5.25      2.25 o 
   5   4  17       14.26       16.32      2.56 o 
   6   4  17        1.15        1.10      2.05 o 
   7   4  17        8.44       13.75      2.67 o 
  -1   5  17        3.81        5.13      3.42 o 
   0   5  17        2.83        2.57      3.42 o 
   1   5  17        9.49        5.13      3.42 o 
   2   5  17        0.00        3.00      2.12 o 
   3   5  17        1.41        0.79      1.63 o 
   4   5  17        7.61        6.28      2.25 o 
   5   5  17        8.94        9.41      2.42 o 
   6   5  17        0.54        3.23      1.95 o 
   7   5  17       19.28       25.87      2.98 o 
   0   6  17        3.28        5.13      3.42 o 
   1   6  17       18.17       19.26      4.28 o 
   2   6  17        5.52        2.60      2.25 o 
   3   6  17       13.04       13.33      2.13 o 
   4   6  17        0.44        1.09      1.95 o 
   5   6  17        0.00       -0.69      1.95 o 
   6   6  17       11.15        9.49      2.36 o 
   7   6  17        3.99        5.56      2.25 o 
   1   7  17       14.77       16.69      4.28 o 
   2   7  17        2.54        6.42      3.85 o 
   3   7  17        3.79        5.05      2.25 o 
   4   7  17        1.86        6.50      2.25 o 
   5   7  17        2.41        2.78      2.12 o 
   6   7  17        6.33        1.04      3.21 o 
   2   8  17        6.25        4.71      3.85 o 
   3   8  17        8.68        6.42      2.42 o 
   4   8  17        0.01        0.37      2.05 o 
   5   8  17        2.24       -1.74      1.95 o 
   6   8  17        4.80        7.54      2.36 o 
   3   9  17        6.56        6.39      2.56 o 
   4   9  17        3.26       -1.28      2.14 o 
   5   9  17        0.53        2.17      2.25 o 
   1   0  18        3.54        1.28      3.42 o 
   2   0  18        0.19       -0.43      2.12 o 
   3   0  18        2.60        1.56      1.88 o 
   1   1  18        2.10        1.28      2.42 o 
   2   1  18        3.97        1.28      3.00 o 
   3   1  18       10.20       10.20      2.56 o 
   4   1  18        3.97       -0.61      4.28 o 
   0   2  18       13.74       14.98      3.85 o 
   1   2  18        4.57        4.71      3.42 o 
   2   2  18        2.93        3.59      3.85 o 
   3   2  18        0.02       -0.43      2.12 o 
   4   2  18        0.14        0.29      2.25 o 
   1   3  18        0.00        2.14      3.00 o 
   2   3  18        1.35        3.64      2.12 o 
   3   3  18        0.12        0.00      2.57 o 
   4   3  18        7.20       10.30      2.56 o 
   5   3  18        1.77        3.31      2.25 o 
   1   4  18        0.01       -3.00      3.00 o 
   2   4  18        0.41        0.86      3.00 o 
   3   4  18        1.00        2.08      2.25 o 
   4   4  18        2.26        0.86      2.78 o 
   5   4  18        0.88       -0.43      2.12 o 
   1   5  18        0.56        2.14      3.00 o 
   2   5  18        0.05       -1.71      3.00 o 
   3   5  18        1.09       -1.28      2.12 o 
   4   5  18       10.58       13.65      7.27 o 
   5   5  18        5.84        5.84      2.56 o 
   2   6  18        6.78        5.13      3.85 o 
   3   6  18        5.48        6.47      2.78 o 
   4   6  18        0.47       -2.12      2.12 o 
   5   6  18        0.02        0.00      2.05 o 
                                                 
